# Supplementary material for: Macroeconomic dataset for comparative studies on coastal and inland regions in innovation space of Russia
Source: Data Brief. 2019 Oct 14;27:104640. doi: 10.1016/j.dib.2019.104640 (PMC6820115; doi:10.1016/j.dib.2019.104640)
Supplement: Multimedia component 1 [file mmc1.xlsx]

## Sheet: Coastal 
Innovation security index of coastal region
Administrative unit	2015		2016		Rank change
	Innovation security index	Rank	Innovation security index	Rank
Saint Petersburg city	0.401585	2	0.422299	2	0
Yamalo-Nenets AutonomousArea	0.339909	5	0.346209	4	1
Chukotka Autonomous region	0.335666	6	0.328797	7	-1
Khabarovsk region	0.310472	11	0.307833	12	-1
Sakhalin region	0.295468	16	0.298304	16	0
Kamchatka Territorry	0.29321	20	0.295117	18	2
Nenets Autonomous Area	0.28644	26	0.289112	20	6
Magadan region	0.291249	23	0.288883	21	2
Republic of Sakha (Yakutia)	0.276033	34	0.284252	24	10
Kaliningrad region	0.290943	24	0.279412	26	-2
Rostov region	0.278382	32	0.279359	27	5
Murmansk region	0.29202	21	0.276148	30	-9
Primorsky Krai	0.263106	48	0.271454	37	11
Leningrad region	0.295102	17	0.269823	38	-21
Sevastopol city	0.275063	35	0.269266	41	-6
Republic of Karelia	0.253292	58	0.262093	47	11
Astrakhan region	0.264157	45	0.255274	56	-11
Krasnoyarsk region	0.243479	67	0.246992	64	3
Krasnodar Territorry	0.23912	72	0.245375	65	7
Republic of Kalmykia	0.227246	76	0.244382	67	9
Arkhangelsk region without Autonomous Area	0.271739	38	0.244193	68	-30
Republic of Daghestan	0.216568	85	0.215545	83	2
Republic of Krym	0.225516	79	0.210552	85	-6

## Sheet: Inland
Innovation security index of inland region
Administrative unit	2015		2016		Rank change
	Innovation security index	Rank	Innovation security index	Rank
Moscow city	0.443633	1	0.461139	1	0
Republic of Tatarstan	0.347974	3	0.364411	3	0
Tomsk region	0.346677	4	0.345457	5	-1
Belgorod region	0.318248	8	0.334523	6	2
Tyumen region without Autonomous Areas	0.291692	22	0.323091	8	14
Republic of Mordovia	0.305836	14	0.313711	9	5
Chuvash Republic	0.313837	9	0.313175	10	-1
Moscow region	0.324054	7	0.311296	11	-4
Tula region	0.311016	10	0.307042	13	-3
Khanty-Mansi Autonomous Area - Ugra	0.294738	18	0.306115	14	4
Lipetsk region	0.297453	15	0.300876	15	0
Vladimir region	0.294368	19	0.297123	17	2
Republic of Bashkortostan	0.280779	27	0.291427	19	8
Yaroslavl region	0.279486	30	0.287965	22	8
Nizhny Novgorod region	0.278369	33	0.285476	23	10
Komi Republic	0.274918	36	0.283307	25	11
Novosibirsk region	0.27994	29	0.276669	28	1
Kaluga region	0.307931	13	0.276411	29	-16
Stavropol region	0.27839	31	0.275903	31	0
Irkutsk region	0.268634	39	0.275794	32	7
Republic of Ingushetia	0.24742	63	0.275545	33	30
Novgorod region	0.265879	43	0.272529	34	9
Republic of Buryatia	0.256737	53	0.272279	35	18
Voronezh region	0.272687	37	0.272201	36	1
Omsk region	0.257541	51	0.269705	39	12
Ulyanovsk region	0.289534	25	0.269297	40	-15
Tyva Republic	0.254838	57	0.267956	42	15
Republic of Mari El	0.241416	68	0.267184	43	25
Republic of North Ossetia - Alania	0.261636	49	0.266645	44	5
Sverdlovsk region	0.263257	47	0.266279	45	2
Ivanovo region	0.266924	42	0.265925	46	-4
Penza region	0.255052	56	0.260084	48	8
Republic of Adygeya	0.248161	62	0.257937	49	13
Udmurtian Republic	0.256035	55	0.256303	50	5
Chechen Republic	0.280003	28	0.256256	51	-23
Tambov Region	0.2616	50	0.255729	52	-2
Ryazan Oblast	0.256114	54	0.255561	53	1
Perm Territorry	0.309862	12	0.255514	54	-42
Altai Republic	0.244657	65	0.255359	55	10
Orel Region	0.267685	41	0.254052	57	-16
Kirov region	0.239537	71	0.251595	58	13
Kemerovo region	0.250515	60	0.2496	59	1
Pskov region	0.234441	74	0.248584	60	14
Kabardino-Balkarian Republic	0.264412	44	0.248576	61	-17
Saratov region	0.268575	40	0.247782	62	-22
Samara region	0.263685	46	0.247764	63	-17
Volgograd region	0.239557	69	0.24481	66	3
Altai Territory	0.239557	70	0.243159	69	1
Bryansk region	0.218354	84	0.242851	70	14
Amur region	0.238197	73	0.240656	71	2
Kurgan region	0.226377	78	0.239959	72	6
Chelyabinsk region	0.250067	61	0.239938	73	-12
Karachayevo-Circassian Republic	0.253285	59	0.238895	74	-15
Kursk region	0.227241	77	0.238871	75	2
Republic of Khakassia	0.243479	66	0.235549	76	-10
Kostroma region	0.220791	82	0.234615	77	5
Smolensk region	0.244983	64	0.233772	78	-14
Vologda Region	0.221657	81	0.229796	79	2
Orenburg region	0.256808	52	0.228873	80	-28
Tver region	0.234112	75	0.227896	81	-6
Jewish Autonomous region	0.222239	80	0.217885	82	-2
Trans-Baikal Territorry	0.21971	83	0.213891	84	-1
