# Supplementary material for: Macroeconomic dataset for comparative studies on coastal and inland regions in innovation space of Russia
Source: Data Brief. 2019 Oct 14;27:104640. doi: 10.1016/j.dib.2019.104640 (PMC6820115; doi:10.1016/j.dib.2019.104640)
Supplement: Multimedia component 2 [file mmc2.xlsx]

## Sheet: Belgorod region
Regions of the Russian Federation				Belgorod region
	Year	Rank
	2015	8
	2016	6
2015		Innovation security components							2016		Innovation security components
		economic	S&T	social	political	geo-ecological	Index				economic	S&T	social	political	geo-ecological	Index
Regional innovation system elements	HR	0.248612	0.619732	0.42858	0.0858406	0.127174	0.301988		Regional innovation system elements	HR	0.233749	0.621651	0.457126	0.0516258	0.140675	0.300965
	infrastructure	0.30265	0.409736	0.320514	0.588745	0.508309	0.425991			infrastructure	0.406578	0.438082	0.333915	0.630788	0.502871	0.462447
	R&D	0.4255	0.122751	0.728155	0.0519318	0.00862156	0.267392			R&D	0.414502	0.0692738	0.826361	0.0922039	0.0448855	0.289445
	innovative milieu	0.362181	0.354305	0.503802	0.31923	0.212334	0.35037			innovative milieu	0.408445	0.35384	0.693129	0.290887	0.166406	0.382541
	framework conditions	0.050878	0.342194	0.271678	0.0371803	0.525579	0.245502			framework conditions	0.0492737	0.339628	0.234105	0.0363221	0.526757	0.237217
	Index	0.277964	0.369743	0.450546	0.216585	0.276404	0.318248			Index	0.30251	0.364495	0.508927	0.220365	0.276319	0.334523

## Sheet: Bryansk region
Regions of the Russian Federation				Bryansk region
	Year	Rank
	2015	84
	2016	70
2015		Innovation security components							2016		Innovation security components
		economic	S&T	social	political	geo-ecological	Index				economic	S&T	social	political	geo-ecological	Index
Regional innovation system elements	HR	0.18235	0.317981	0.321184	0.0953343	0.193907	0.222151		Regional innovation system elements	HR	0.162927	0.277038	0.332001	0.0516258	0.203501	0.205418
	infrastructure	0.157542	0.188219	0.239691	0.371303	0.504211	0.292193			infrastructure	0.241479	0.164991	0.437594	0.630788	0.501197	0.39521
	R&D	0.432692	0.0582491	0.123946	0	0.0114943	0.125276			R&D	0.449593	0.0420209	0.0118105	0.0922039	0.0519481	0.129515
	innovative milieu	0.411167	0.165011	0.273571	0.206778	0.0631278	0.223931			innovative milieu	0.409935	0.162528	0.256038	0.290887	0.092734	0.242424
	framework conditions	0.019553	0.310744	0.293702	0.021322	0.495766	0.228217			framework conditions	0.0194443	0.367186	0.0275904	0.0363221	0.495762	0.189261
	Index	0.240661	0.208041	0.250419	0.138948	0.253701	0.218354			Index	0.256676	0.202753	0.213007	0.220365	0.269028	0.232366

## Sheet: Vladimir region
Regions of the Russian Federation				Vladimir region
	Year	Rank
	2015	19
	2016	17
2015		Innovation security components							2016		Innovation security components
		economic	S&T	social	political	geo-ecological	Index				economic	S&T	social	political	geo-ecological	Index
Regional innovation system elements	HR	0.213729	0.438799	0.267619	0.141892	0.280464	0.268501		Regional innovation system elements	HR	0.214172	0.359705	0.276111	0.0918573	0.271354	0.24264
	infrastructure	0.296953	0.11263	0.354021	0.533839	0.501168	0.359722			infrastructure	0.322674	0.13775	0.379701	0.65128	0.493352	0.396951
	R&D	0.679856	0.246243	0.0991215	0.0105638	0.00152802	0.207462			R&D	0.677699	0.193583	0.037313	0.0171486	0.0371517	0.192579
	innovative milieu	0.595195	0.220207	0.568735	0.41097	0.130272	0.385076			innovative milieu	0.610364	0.270355	0.56652	0.437983	0.195886	0.416222
	framework conditions	0.0232849	0.332197	0.380497	0.0185999	0.500826	0.251081			framework conditions	0.0237256	0.322507	0.313595	0.0244452	0.501833	0.237221
	Index	0.361804	0.270015	0.333999	0.223173	0.282852	0.294368			Index	0.369727	0.25678	0.314648	0.244543	0.299915	0.297123

## Sheet: Voronezh region
Regions of the Russian Federation				Voronezh region
	Year	Rank
	2015	37
	2016	36
2015		Innovation security components							2016		Innovation security components
		economic	S&T	social	political	geo-ecological	Index				economic	S&T	social	political	geo-ecological	Index
Regional innovation system elements	HR	0.175957	0.342919	0.489541	0.0512114	0.27169	0.266264		Regional innovation system elements	HR	0.172208	0.274616	0.507717	0.0534594	0.264968	0.254594
	infrastructure	0.1906	0.127424	0.389217	0.683418	0.506267	0.379385			infrastructure	0.273608	0.116168	0.469355	0.497478	0.502331	0.371788
	R&D	0.187117	0.298511	0.256967	0	0.0104083	0.150601			R&D	0.188147	0.220876	0.194557	0.0143358	0.0147573	0.126535
	innovative milieu	0.440878	0.216006	0.372567	0.326407	0.230711	0.317314			innovative milieu	0.467142	0.276682	0.529971	0.4127	0.193505	0.376
	framework conditions	0.0452057	0.356185	0.307742	0.02168	0.518551	0.249873			framework conditions	0.0453781	0.350629	0.226662	0.0227727	0.514998	0.232088
	Index	0.207952	0.268209	0.363206	0.216543	0.307525	0.272687			Index	0.229297	0.247794	0.385652	0.200149	0.298112	0.272201

## Sheet: Ivanovo region
Regions of the Russian Federation				Ivanovo region
	Year	Rank
	2015	42
	2016	46
2015		Innovation security components							2016		Innovation security components
		economic	S&T	social	political	geo-ecological	Index				economic	S&T	social	political	geo-ecological	Index
Regional innovation system elements	HR	0.118153	0.695371	0.350573	0.130498	0.196793	0.298278		Regional innovation system elements	HR	0.101037	0.624776	0.368294	0.139362	0.216483	0.28999
	infrastructure	0.250921	0.195262	0.32092	0.539395	0.502121	0.361724			infrastructure	0.309612	0.237094	0.398236	0.569937	0.50136	0.403248
	R&D	0.253854	0.294996	0.142771	2.74084e-05	0.00987654	0.140305			R&D	0.23277	0.186883	0.137786	0	0.0110701	0.113702
	innovative milieu	0.358934	0.250608	0.559763	0.343521	0	0.302565			innovative milieu	0.349005	0.273007	0.668275	0.276671	0	0.313392
	framework conditions	0.00909664	0.383855	0.260057	0.00818726	0.497543	0.231748			framework conditions	0.00597035	0.359616	0.173931	0.00751162	0.499427	0.209291
	Index	0.198192	0.364018	0.326817	0.204325	0.241267	0.266924			Index	0.199679	0.336275	0.349304	0.198696	0.245668	0.265925

## Sheet: Kaluga region
Regions of the Russian Federation				Kaluga region
	Year	Rank
	2015	13
	2016	29
2015		Innovation security components							2016		Innovation security components
		economic	S&T	social	political	geo-ecological	Index				economic	S&T	social	political	geo-ecological	Index
Regional innovation system elements	HR	0.260705	0.312591	0.296623	0.0807849	0.177792	0.225699		Regional innovation system elements	HR	0.238123	0.275826	0.299757	0.0773061	0.180898	0.214382
	infrastructure	0.235649	0.136829	0.359898	0.789082	0.502714	0.404834			infrastructure	0.266667	0.123084	0.342306	0.535633	0.494864	0.352511
	R&D	0.710416	0.33801	0.0575616	0.0181545	0.0189706	0.228623			R&D	0.261569	0.251438	0.0351572	0.0306633	0.047835	0.125332
	innovative milieu	0.627984	0.236239	0.472324	0.318713	0.316437	0.394339			innovative milieu	0.659363	0.262509	0.471784	0.432901	0.316771	0.428665
	framework conditions	0.0388579	0.454586	0.317142	0.0495122	0.570689	0.286158			framework conditions	0.0370084	0.43237	0.262033	0.051606	0.522793	0.261162
	Index	0.374723	0.295651	0.30071	0.251249	0.317321	0.307931			Index	0.292546	0.269045	0.282207	0.225622	0.312632	0.276411

## Sheet: Kostroma region
Regions of the Russian Federation				Kostroma region
	Year	Rank
	2015	82
	2016	77
2015		Innovation security components							2016		Innovation security components
		economic	S&T	social	political	geo-ecological	Index				economic	S&T	social	political	geo-ecological	Index
Regional innovation system elements	HR	0.169099	0.504858	0.247416	0.112154	0.17768	0.242241		Regional innovation system elements	HR	0.186568	0.45424	0.239506	0.117843	0.182988	0.236229
	infrastructure	0.118493	0	0.257704	0.277757	0.505619	0.231915			infrastructure	0.15866	0.0710345	0.340893	0.499426	0.504959	0.314995
	R&D	0.45649	0.0395389	0.173585	0	0.0185185	0.137626			R&D	0.288187	0.0348112	0.0512495	0	0.12124	0.0990977
	innovative milieu	0.363026	0.335542	0.446928	0.103241	0.0752301	0.264793			innovative milieu	0.390244	0.337491	0.617982	0.115548	0.0625415	0.304761
	framework conditions	0.0201171	0.292478	0.304073	0.0174478	0.502782	0.22738			framework conditions	0.0169094	0.311353	0.235359	0.0225123	0.503836	0.217994
	Index	0.225445	0.234483	0.285941	0.10212	0.255966	0.220791			Index	0.208114	0.241786	0.296998	0.151066	0.275113	0.234615

## Sheet: Kursk region
Regions of the Russian Federation				Kursk region
	Year	Rank
	2015	77
	2016	75
2015		Innovation security components							2016		Innovation security components
		economic	S&T	social	political	geo-ecological	Index				economic	S&T	social	political	geo-ecological	Index
Regional innovation system elements	HR	0.187968	0.284474	0.614088	0.0883654	0.216111	0.278201		Regional innovation system elements	HR	0.197406	0.266383	0.522328	0.0907075	0.263638	0.268093
	infrastructure	0.130866	0.126262	0.24084	0.387266	0.50553	0.278153			infrastructure	0.202043	0.104652	0.374578	0.44941	0.502463	0.32663
	R&D	0.113052	0.31412	0.27478	0	0.0106383	0.142518			R&D	0.0714304	0.221686	0.266535	0	0.0251256	0.116955
	innovative milieu	0.365297	0.120809	0.301095	0.112386	0.162674	0.212452			innovative milieu	0.366195	0.252098	0.349123	0.317583	0.0614307	0.269286
	framework conditions	0.0306631	0.26849	0.293118	0.0318869	0.500252	0.224882			framework conditions	0.033382	0.290728	0.20776	0.0344765	0.500608	0.213391
	Index	0.165569	0.222831	0.344784	0.123981	0.279041	0.227241			Index	0.174091	0.227109	0.344065	0.178435	0.270653	0.238871

## Sheet: Lipetsk region
Regions of the Russian Federation				Lipetsk region
	Year	Rank
	2015	15
	2016	15
2015		Innovation security components							2016		Innovation security components
		economic	S&T	social	political	geo-ecological	Index				economic	S&T	social	political	geo-ecological	Index
Regional innovation system elements	HR	0.239978	0.514332	0.31248	0.0925033	0.110866	0.254032		Regional innovation system elements	HR	0.223095	0.507816	0.282331	0.0513602	0.124349	0.23779
	infrastructure	0.248198	0.127268	0.369732	0.626306	0.513105	0.376922			infrastructure	0.29478	0.114017	0.360727	0.630393	0.496043	0.379192
	R&D	0.425488	0.0752532	0.172738	0.00618475	0	0.135933			R&D	0.408417	0.0255117	0.0716317	0.00971744	0.0411523	0.111286
	innovative milieu	0.526276	0.403491	0.532391	0.268507	0.745513	0.495236			innovative milieu	0.521931	0.434695	0.625877	0.268751	0.825974	0.535446
	framework conditions	0.0470405	0.240948	0.244353	0.0360298	0.557344	0.225143			framework conditions	0.0481069	0.220393	0.187277	0.0375013	0.710049	0.240665
	Index	0.297396	0.272259	0.326339	0.205906	0.385365	0.297453			Index	0.299266	0.260487	0.305569	0.199545	0.439513	0.300876

## Sheet: Moscow region
Regions of the Russian Federation				Moscow region
	Year	Rank
	2015	7
	2016	11
2015		Innovation security components							2016		Innovation security components
		economic	S&T	social	political	geo-ecological	Index				economic	S&T	social	political	geo-ecological	Index
Regional innovation system elements	HR	0.219512	0.26051	0.549047	0.103798	0.337464	0.294067		Regional innovation system elements	HR	0.218212	0.246847	0.490272	0.0846613	0.342226	0.276444
	infrastructure	0.379706	0.101844	0.7875	0.723975	0.506606	0.499926			infrastructure	0.428794	0.107451	0.792642	0.741942	0.468944	0.507954
	R&D	0.221407	0.440894	0.0192805	0.0852927	0.00704939	0.154785			R&D	0.22166	0.318134	0.0199868	0.141174	0.0152233	0.143236
	innovative milieu	0.442943	0.189283	0.61983	0.361158	0.175603	0.357763			innovative milieu	0.508893	0.199739	0.459064	0.253981	0.222035	0.328742
	framework conditions	0.0489681	0.434975	0.506371	0.103907	0.474422	0.313728			framework conditions	0.0487724	0.443684	0.427546	0.107544	0.472977	0.300105
	Index	0.262507	0.285501	0.496406	0.275626	0.300229	0.324054			Index	0.285266	0.263171	0.437902	0.26586	0.304281	0.311296

[truncated: 8 more sheets: Orel Region, Ryazan Oblast, Smolensk region, Tambov Region, Tver region, Tula region, Yaroslavl region, Moscow city]
