# Supplementary material for: Macroeconomic dataset for comparative studies on coastal and inland regions in innovation space of Russia
Source: Data Brief. 2019 Oct 14;27:104640. doi: 10.1016/j.dib.2019.104640 (PMC6820115; doi:10.1016/j.dib.2019.104640)
Supplement: Multimedia component 3 [file mmc3.xlsx]

## Sheet: Republic of Karelia
Regions of the Russian Federation				Repolitical of Karelia
	Year	Rank
	2015	58
	2016	47
2015		Innovation security components							2016		Innovation security components
		economic	S&T	social	political	geo-ecological	Index				economic	S&T	social	political	geo-ecological	Index
Regional innovation system elements	HR	0.18862	0.514632	0.283716	0.102946	0.0641165	0.230806		Regional innovation system elements	HR	0.197614	0.455581	0.273687	0.08852	0.072686	0.217618
	infrastructure	0.297374	0.236013	0.450431	0.567022	0.489342	0.408036			infrastructure	0.293953	0.216963	0.497154	0.525657	0.453954	0.397536
	R&D	0.178884	0.0726617	0.0613624	0.00247695	0.025641	0.0682051			R&D	0.190776	0.0485692	0.0204845	0.0108469	0.0851648	0.0711683
	innovative milieu	0.336186	0.146247	0.551247	0.234875	0.260087	0.305729			innovative milieu	0.337509	0.143341	0.766959	0.252131	0.387149	0.377418
	framework conditions	0.0315201	0.342255	0.294752	0.0775549	0.522348	0.253686			framework conditions	0.0315891	0.326062	0.265947	0.0832151	0.526817	0.246726
	Index	0.206517	0.262362	0.328302	0.196975	0.272307	0.253292			Index	0.210288	0.238103	0.364847	0.192074	0.305154	0.262093

## Sheet: Komi Republic
Regions of the Russian Federation				Komi Repolitical
	Year	Rank
	2015	36
	2016	25
2015		Innovation security components							2016		Innovation security components
		economic	S&T	social	political	geo-ecological	Index				economic	S&T	social	political	geo-ecological	Index
Regional innovation system elements	HR	0.345997	0.433419	0.293128	0.0856872	0.101383	0.251923		Regional innovation system elements	HR	0.339873	0.372648	0.251706	0.0838104	0.0966841	0.228944
	infrastructure	0.117753	0.14714	0.598028	0.544496	0.405323	0.362548			infrastructure	0.166129	0.149616	0.523136	0.78	0.204297	0.364636
	R&D	0.31295	0.0815478	0.0361608	0.00789577	0.0243408	0.092579			R&D	0.324338	0.052247	0.0170576	0.0136631	0.0633947	0.0941401
	innovative milieu	0.229955	0.339956	0.715481	0.176863	0.147909	0.322033			innovative milieu	0.226633	0.36456	0.820906	0.19567	0.11652	0.344858
	framework conditions	0.0873315	0.339861	0.382248	0.133992	0.784109	0.345508			framework conditions	0.0991538	0.36503	0.310368	0.147146	0.998092	0.383958
	Index	0.218797	0.268385	0.405009	0.189787	0.292613	0.274918			Index	0.231225	0.26082	0.384635	0.244058	0.295798	0.283307

## Sheet: Arkhangelsk region
Regions of the Russian Federation				Arkhangelsk region
	Year	Rank
	2015	38
	2016	68
2015		Innovation security components							2016		Innovation security components
		economic	S&T	social	political	geo-ecological	Index				economic	S&T	social	political	geo-ecological	Index
Regional innovation system elements	HR	0.233594	0.479801	0.236767	0.133992	0.0633116	0.229493		Regional innovation system elements	HR	0.280019	0.354514	0.25239	0.126169	0.0689533	0.216409
	infrastructure	0.104993	0.0331806	0.514094	0.544783	0.487262	0.336862			infrastructure	0.12878	0.0323715	0.439009	0.45314	0.425017	0.295664
	R&D	0.164442	0.0798533	0.0438596	0.00598964	0.266038	0.112036			R&D	0.127242	0.0582605	0.0202899	0.0275885	0.404591	0.127594
	innovative milieu	0.462256	0.0868533	0.70073	0.581652	0.227929	0.411884			innovative milieu	0.451718	0.104402	0.790643	0.163224	0.105922	0.323182
	framework conditions	0.0331101	0.311671	0.365211	0.105312	0.526798	0.26842			framework conditions	0.0383474	0.298072	0.291329	0.102544	0.560298	0.258118
	Index	0.199679	0.198272	0.372132	0.274346	0.314268	0.271739			Index	0.205221	0.169524	0.358732	0.174533	0.312956	0.244193

## Sheet: Nenets Autonomous Area
Regions of the Russian Federation				Nenets Autonomous Area
	Year	Rank
	2015	26
	2016	20
2015		Innovation security components							2016		Innovation security components
		economic	S&T	social	political	geo-ecological	Index				economic	S&T	social	political	geo-ecological	Index
Regional innovation system elements	HR	0.5	0.34	0.0121365	0.197748	0.138587	0.237694		Regional innovation system elements	HR	0.5	0.219355	0.104522	0	0.123554	0.189486
	infrastructure	0.0482172	0	0.396971	0.293109	0.814177	0.310495			infrastructure	0.195812	0	0.356673	0.278199	0.702544	0.306645
	R&D	0.0940391	0.00163399	0	0	0.0651117	0.0321569			R&D	0.0921589	0.00069945	0	0	0.503359	0.119244
	innovative milieu	0.10717	0.0634658	0.490268	0.10209	0	0.152599			innovative milieu	0.126531	0.0507901	0.713596	0.0266876	0	0.183521
	framework conditions	1	0.334188	0.814956	0.810283	0.536855	0.699257			framework conditions	0.972638	0.364274	0.654412	0.687532	0.554469	0.646665
	Index	0.349885	0.147858	0.342866	0.280646	0.310946	0.28644			Index	0.377428	0.127024	0.365841	0.198484	0.376785	0.289112

## Sheet: Vologda Region
Regions of the Russian Federation				Vologda Region
	Year	Rank
	2015	81
	2016	79
2015		Innovation security components							2016		Innovation security components
		economic	S&T	social	political	geo-ecological	Index				economic	S&T	social	political	geo-ecological	Index
Regional innovation system elements	HR	0.180119	0.422731	0.2294	0.0448561	0.0337688	0.182175		Regional innovation system elements	HR	0.179568	0.410897	0.211876	0.0509211	0.0248742	0.175627
	infrastructure	0.181554	0.160509	0.265209	0.41966	0.501035	0.305594			infrastructure	0.216927	0.171937	0.273447	0.469406	0.497558	0.325855
	R&D	0.206902	0.0616277	0.0243711	0.00176149	0.0296863	0.0648697			R&D	0.208534	0.0386398	0.0667326	0.00927813	0.119407	0.0885182
	innovative milieu	0.369839	0.25625	0.552464	0.266015	0.054596	0.299833			innovative milieu	0.330913	0.274366	0.591667	0.384161	0.0618417	0.32859
	framework conditions	0.0417055	0.284309	0.241016	0.0409561	0.671073	0.255812			framework conditions	0.046173	0.268403	0.221448	0.0523642	0.563573	0.230392
	Index	0.196024	0.237085	0.262492	0.15465	0.258032	0.221657			Index	0.196423	0.232849	0.273034	0.193226	0.253451	0.229796

## Sheet: Kaliningrad region
Regions of the Russian Federation				Kaliningrad region
	Year	Rank
	2015	24
	2016	26
2015		Innovation security components							2016		Innovation security components
		economic	S&T	social	political	geo-ecological	Index				economic	S&T	social	political	geo-ecological	Index
Regional innovation system elements	HR	0.168519	0.264882	0.405652	0.0707756	0.159678	0.213901		Regional innovation system elements	HR	0.18843	0.258536	0.393885	0.0573785	0.156087	0.210863
	infrastructure	0.262233	0.292194	0.548133	0.575834	0.499742	0.435627			infrastructure	0.340258	0.328422	0.614614	0.638886	0.497583	0.483953
	R&D	0.200925	0.0718129	0.528138	0.00746144	0.0872797	0.179123			R&D	0.193483	0.0524952	0.0655925	0	0.107238	0.0837616
	innovative milieu	0.3692	0.136705	0.607816	0.581495	0.0975659	0.358557			innovative milieu	0.405169	0.183238	0.573246	0.527519	0.100216	0.357878
	framework conditions	0.0355341	0.410564	0.331951	0.0525692	0.506924	0.267509			framework conditions	0.0390157	0.396947	0.274724	0.0733232	0.519019	0.260606
	Index	0.207282	0.235232	0.484338	0.257627	0.270238	0.290943			Index	0.233271	0.243928	0.384412	0.259421	0.276029	0.279412

## Sheet: Leningrad region
Regions of the Russian Federation				Leningrad region
	Year	Rank
	2015	17
	2016	38
2015		Innovation security components							2016		Innovation security components
		economic	S&T	social	political	geo-ecological	Index				economic	S&T	social	political	geo-ecological	Index
Regional innovation system elements	HR	0.178881	0.221797	0.118238	0.556724	0.142147	0.243557		Regional innovation system elements	HR	0.19717	0.204659	0.185838	0.0696686	0.156301	0.162727
	infrastructure	0.27822	0.297436	0.702701	0.586274	0.510154	0.474957			infrastructure	0.280686	0.300934	0.679679	0.578237	0.479685	0.463844
	R&D	0.120128	0.0991954	0	0.0294784	0.00259225	0.0502787			R&D	0.132897	0.0692532	0.00927213	0.0409609	0.0107275	0.0526222
	innovative milieu	0.357564	0.0364448	0.633516	0.440506	0.16245	0.326096			innovative milieu	0.358422	0.056451	0.715351	0.232206	0.234152	0.319317
	framework conditions	0.0608239	0.429358	0.332638	0.0869348	0.993344	0.38062			framework conditions	0.0661941	0.401457	0.263892	0.0975016	0.92398	0.350605
	Index	0.199123	0.216846	0.357419	0.339983	0.362138	0.295102			Index	0.207074	0.206551	0.370806	0.203715	0.360969	0.269823

## Sheet: Murmansk region
Regions of the Russian Federation				Murmansk region
	Year	Rank
	2015	21
	2016	30
2015		Innovation security components							2016		Innovation security components
		economic	S&T	social	political	geo-ecological	Index				economic	S&T	social	political	geo-ecological	Index
Regional innovation system elements	HR	0.268213	0.423306	0.399882	0.155855	0.000577588	0.249567		Regional innovation system elements	HR	0.289409	0.377263	0.314602	0.107006	0.00858456	0.219373
	infrastructure	0.227464	0.1061	0.690058	0.608992	0.476942	0.421911			infrastructure	0.250202	0.0898569	0.568235	0.56897	0.458061	0.387065
	R&D	0.212744	0.0907376	0.0107418	0.0998534	0.0552437	0.0938641			R&D	0.218945	0.0661766	0.00607707	0.00510274	0.1012	0.0795001
	innovative milieu	0.395533	0.0875473	0.729623	0.291287	0.332084	0.367215			innovative milieu	0.358538	0.105015	0.944591	0.15139	0.309799	0.373867
	framework conditions	0.0647611	0.405124	0.436941	0.144435	0.58645	0.327542			framework conditions	0.067043	0.399153	0.41762	0.162958	0.557914	0.320937
	Index	0.233743	0.222563	0.453449	0.260085	0.290259	0.29202			Index	0.236827	0.207493	0.450225	0.199086	0.287112	0.276148

## Sheet: Novgorod region
Regions of the Russian Federation				Novgorod region
	Year	Rank
	2015	43
	2016	34
2015		Innovation security components							2016		Innovation security components
		economic	S&T	social	political	geo-ecological	Index				economic	S&T	social	political	geo-ecological	Index
Regional innovation system elements	HR	0.226515	0.509906	0.207746	0.045358	0.208579	0.23962		Regional innovation system elements	HR	0.224569	0.489838	0.225245	0.053026	0.187455	0.236027
	infrastructure	0.209629	0.0281243	0.417236	0.570119	0.508091	0.34664			infrastructure	0.267846	0.0316517	0.392057	0.555828	0.496285	0.348733
	R&D	0.404933	0.115371	0.387871	0.00608991	0.0185185	0.186557			R&D	0.299659	0.0962897	0.372771	0.0162091	0.0454545	0.166077
	innovative milieu	0.575807	0.120152	0.519769	0.26777	0.157032	0.328106			innovative milieu	0.539262	0.251411	0.662573	0.251066	0.18296	0.377454
	framework conditions	0.0487164	0.292228	0.251278	0.0327475	0.517383	0.228471			framework conditions	0.0512478	0.319495	0.232131	0.0435226	0.525377	0.234355
	Index	0.29312	0.213156	0.35678	0.184417	0.281921	0.265879			Index	0.276517	0.237737	0.376955	0.18393	0.287506	0.272529

## Sheet: Pskov region
Regions of the Russian Federation				Pskov region
	Year	Rank
	2015	74
	2016	60
2015		Innovation security components							2016		Innovation security components
		economic	S&T	social	political	geo-ecological	Index				economic	S&T	social	political	geo-ecological	Index
Regional innovation system elements	HR	0.153242	0.571391	0.266052	0.0972242	0.282636	0.274109		Regional innovation system elements	HR	0.16469	0.328715	0.272772	0.108906	0.2847	0.231957
	infrastructure	0.13483	0.0166927	0.31	0.458151	0.502402	0.284415			infrastructure	0.21484	0.064375	0.440995	0.524714	0.495719	0.348129
	R&D	0.116136	0.0673827	0.0211692	0	0.0236794	0.0456734			R&D	0.428208	0.0415293	0.0417777	0	0.05	0.112303
	innovative milieu	0.377065	0.45585	0.526764	0.275543	0.0394033	0.334925			innovative milieu	0.412008	0.416479	0.678363	0.161955	1.80292e-06	0.333761
	framework conditions	0.0164201	0.314002	0.314141	0.0207458	0.500111	0.233084			framework conditions	0.0152725	0.31319	0.225926	0.0284385	0.501028	0.216771
	Index	0.159539	0.285064	0.287625	0.170333	0.269646	0.234441			Index	0.247004	0.232857	0.331967	0.164803	0.26629	0.248584

[truncated: 1 more sheets: Saint Petersburg city]
