# Supplementary material for: Macroeconomic dataset for comparative studies on coastal and inland regions in innovation space of Russia
Source: Data Brief. 2019 Oct 14;27:104640. doi: 10.1016/j.dib.2019.104640 (PMC6820115; doi:10.1016/j.dib.2019.104640)
Supplement: Multimedia component 4 [file mmc4.xlsx]

## Sheet: Republic of Adygeya
Regions of the Russian Federation				Republic of Adygeya
	Year	Rank
	2015	62
	2016	49
2015		Innovation security components							2016		Innovation security components
		economic	S&T	social	political	geo-ecological	Index				economic	S&T	social	political	geo-ecological	Index
Regional innovation system elements	HR	0.170829	0.444729	0.455596	0.123895	0.373527	0.313715		Regional innovation system elements	HR	0.171324	0.408716	0.448052	0.111393	0.398649	0.307627
	infrastructure	0.358659	0.0319403	0.209113	0.326496	0.501537	0.285549			infrastructure	0.406363	0.0580282	0.349477	0.390456	0.496486	0.340162
	R&D	0.330421	0.0216647	0.318756	0.125997	0.0192698	0.163222			R&D	0.360998	0.0227999	0.198133	0.204145	0.0419407	0.165603
	innovative milieu	0.343262	0.273731	0.392488	0.0985436	0.186647	0.258934			innovative milieu	0.276937	0.345372	0.40731	0.240825	0.0933798	0.272765
	framework conditions	0.0128593	0.267595	0.200683	0.0310621	0.584733	0.219387			framework conditions	0.0112804	0.248997	0.195282	0.0261964	0.535888	0.203529
	Index	0.243206	0.207932	0.315327	0.141199	0.333143	0.248161			Index	0.24538	0.216783	0.319651	0.194603	0.313269	0.257937

## Sheet: Republic of Kalmykia
Regions of the Russian Federation				Republic of Kalmykia
	Year	Rank
	2015	76
	2016	67
2015		Innovation security components							2016		Innovation security components
		economic	S&T	social	political	geo-ecological	Index				economic	S&T	social	political	geo-ecological	Index
Regional innovation system elements	HR	0.0712875	0.56374	0.494235	0.153291	0.416045	0.33972		Regional innovation system elements	HR	0.0637606	0.496128	0.629747	0.178961	0.415545	0.356828
	infrastructure	0.0378782	0.241127	0.354078	0.424881	0.500729	0.311739			infrastructure	0.0677296	0.259528	0.354811	0.45826	0.499564	0.327979
	R&D	0.152107	0.0860208	0.142675	0.165875	0.00843882	0.111023			R&D	0.139511	0.0291179	0	0.212962	0.04	0.0843181
	innovative milieu	0.21967	0.0871965	0.294708	0.24055	0	0.168425			innovative milieu	0.192854	0.0835214	0.70614	0.229011	0	0.242305
	framework conditions	0.0160751	0.342187	0.0917289	0.0314996	0.545131	0.205324			framework conditions	0.0148176	0.341101	0.143842	0.0328127	0.519826	0.21048
	Index	0.0994035	0.264054	0.275485	0.203219	0.294069	0.227246			Index	0.0957346	0.241879	0.366908	0.222401	0.294987	0.244382

## Sheet: Republic of Krym
Regions of the Russian Federation				Republic of Krym
	Year	Rank
	2015	79
	2016	85
2015		Innovation security components							2016		Innovation security components
		economic	S&T	social	political	geo-ecological	Index				economic	S&T	social	political	geo-ecological	Index
Regional innovation system elements	HR	0.100782	0.491883	0.356957	0.23471	0.221603	0.281187		Regional innovation system elements	HR	0.126123	0.36011	0.409705	0.24901	0.202103	0.26941
	infrastructure	0.426768	0.0867945	0.181307	0.494327	0.49528	0.336895			infrastructure	0.290676	0.0862641	0.221569	0.565986	0.486001	0.330099
	R&D	0.328366	0.0572354	0.0631154	0.263727	0.0216531	0.146819			R&D	0.325296	0.0425244	0.001894	0.00195496	0.0430622	0.0829463
	innovative milieu	0.373517	0.0126932	0.550335	0.118429	0.191656	0.249326			innovative milieu	0.37219	0.0389391	0.381725	0.128918	0.0450425	0.193363
	framework conditions	0.00555781	0.00840707	0.0126041	0.042659	0.497539	0.113353			framework conditions	0.00653959	0.00971287	0.307547	0.0627555	0.498145	0.17694
	Index	0.246998	0.131403	0.232864	0.23077	0.285546	0.225516			Index	0.224165	0.10751	0.264488	0.201725	0.254871	0.210552

## Sheet: Krasnodar Territorry
Regions of the Russian Federation				Krasnodar Territorry
	Year	Rank
	2015	72
	2016	65
2015		Innovation security components							2016		Innovation security components
		economic	S&T	social	political	geo-ecological	Index				economic	S&T	social	political	geo-ecological	Index
Regional innovation system elements	HR	0.07757	0.413846	0.315465	0.0559018	0.246319	0.22182		Regional innovation system elements	HR	0.0604967	0.440275	0.325238	0.0579307	0.228734	0.222535
	infrastructure	0.227946	0.0712738	0.455802	0.420395	0.510939	0.337271			infrastructure	0.273266	0.0641421	0.500713	0.471952	0.505538	0.363122
	R&D	0.183539	0.11136	0.103829	0.00844949	0.00987155	0.0834098			R&D	0.138164	0.0703874	0.0976412	0.0306852	0.0213168	0.0716388
	innovative milieu	0.284065	0.278895	0.413625	0.212817	0.109721	0.259825			innovative milieu	0.356561	0.200947	0.525292	0.296333	0.0755535	0.290937
	framework conditions	0.0441842	0.471949	0.40407	0.0267521	0.519402	0.293271			framework conditions	0.0361313	0.466905	0.358395	0.0327607	0.499019	0.278642
	Index	0.163461	0.269465	0.338558	0.144863	0.27925	0.23912			Index	0.172924	0.248531	0.361456	0.177932	0.266032	0.245375

## Sheet: Astrakhan region
Regions of the Russian Federation				Astrakhan region
	Year	Rank
	2015	45
	2016	56
2015		Innovation security components							2016		Innovation security components
		economic	S&T	social	political	geo-ecological	Index				economic	S&T	social	political	geo-ecological	Index
Regional innovation system elements	HR	0.113019	0.449543	0.482871	0.137266	0.153013	0.267142		Regional innovation system elements	HR	0.105977	0.438463	0.447525	0.0507526	0.194161	0.247376
	infrastructure	0.0954251	0.393112	0.489979	0.57574	0.527233	0.416298			infrastructure	0.204333	0.501692	0.416637	0.529013	0.536065	0.437548
	R&D	0.349435	0.0900856	0.0980027	0.0234592	0.0116988	0.114536			R&D	0.340678	0.0478221	0.112071	0	0.0148967	0.103093
	innovative milieu	0.379711	0.118653	0.595803	0.225563	0.207369	0.30542			innovative milieu	0.33305	0.196388	0.582749	0.158051	0.1528	0.284608
	framework conditions	0.0407957	0.278429	0.236625	0.0154992	0.515605	0.217391			framework conditions	0.0430184	0.259852	0.180409	0.0132898	0.52216	0.203746
	Index	0.195677	0.265964	0.380656	0.195506	0.282984	0.264157			Index	0.205411	0.288843	0.347878	0.150221	0.284017	0.255274

## Sheet: Volgograd region
Regions of the Russian Federation				Volgograd region
	Year	Rank
	2015	69
	2016	66
2015		Innovation security components							2016		Innovation security components
		economic	S&T	social	political	geo-ecological	Index				economic	S&T	social	political	geo-ecological	Index
Regional innovation system elements	HR	0.171527	0.301282	0.393207	0.0672454	0.175885	0.221829		Regional innovation system elements	HR	0.187535	0.269195	0.403946	0.067266	0.169441	0.219476
	infrastructure	0.0658579	0.131474	0.401828	0.576949	0.509479	0.337118			infrastructure	0.134023	0.12946	0.43093	0.53495	0.505251	0.346922
	R&D	0.0915543	0.132595	0.247436	0.0121157	0.0150275	0.0997457			R&D	0.121506	0.0879718	0.197092	0.0173327	0.0668222	0.0981449
	innovative milieu	0.320439	0.231331	0.423662	0.368318	0.110542	0.290858			innovative milieu	0.342947	0.288413	0.591374	0.292403	0.114591	0.325946
	framework conditions	0.0318842	0.252446	0.281546	0.0168043	0.658501	0.248236			framework conditions	0.0284347	0.295482	0.19908	0.0148202	0.629994	0.233562
	Index	0.136253	0.209826	0.349536	0.208286	0.293887	0.239557			Index	0.162889	0.214104	0.364484	0.185354	0.29722	0.24481

## Sheet: Rostov region
Regions of the Russian Federation				Rostov region
	Year	Rank
	2015	32
	2016	27
2015		Innovation security components							2016		Innovation security components
		economic	S&T	social	political	geo-ecological	Index				economic	S&T	social	political	geo-ecological	Index
Regional innovation system elements	HR	0.166267	0.336869	0.449365	0.0869904	0.245818	0.257062		Regional innovation system elements	HR	0.15769	0.331658	0.399394	0.0741234	0.239242	0.240421
	infrastructure	0.161246	0.233557	0.461233	0.514183	0.507558	0.375555			infrastructure	0.204834	0.241767	0.538461	0.616051	0.501214	0.420465
	R&D	0.0990285	0.218836	0.158622	0	0.0129125	0.0978798			R&D	0.0938248	0.169083	0.142878	0	0.0377358	0.0887043
	innovative milieu	0.447992	0.200403	0.579075	0.433033	0.155537	0.363208			innovative milieu	0.445723	0.169646	0.815351	0.36669	0.162649	0.392012
	framework conditions	0.0296404	0.408202	0.462908	0.0232356	0.567036	0.298204			framework conditions	0.0282269	0.408035	0.307535	0.0261825	0.50597	0.25519
	Index	0.180835	0.279573	0.422241	0.211488	0.297772	0.278382			Index	0.18606	0.264038	0.440724	0.216609	0.289362	0.279359

## Sheet: Sevastopol city
Regions of the Russian Federation				Sevastopol city
	Year	Rank
	2015	35
	2016	41
2015		Innovation security components							2016		Innovation security components
		economic	S&T	social	political	geo-ecological	Index				economic	S&T	social	political	geo-ecological	Index
Regional innovation system elements	HR	0.119972	0.571432	0.723678	0.231442	0.276745	0.384654		Regional innovation system elements	HR	0.192813	0.465578	0.632614	0.232085	0.263727	0.357363
	infrastructure	0.374909	0	0.354688	0.721755	0.497827	0.389836			infrastructure	0.234707	0.110169	0.364548	0.714088	0.486979	0.382098
	R&D	0.0529291	0.303692	0	0.520525	0.0574074	0.186911			R&D	0.0259674	0.162442	0	0	0.0851852	0.0547189
	innovative milieu	0.324324	0.0285663	0.747263	0.149634	0	0.249957			innovative milieu	0.394933	0.0478955	0.753655	0.143944	0	0.268086
	framework conditions	0	0.255946	0.0322385	0.0425878	0.489019	0.163958			framework conditions	0.00556742	0.266734	0.596958	0.0485735	0.502487	0.284064
	Index	0.174427	0.231927	0.371573	0.333189	0.2642	0.275063			Index	0.170798	0.210564	0.469555	0.227738	0.267676	0.269266
