# Supplementary material for: Macroeconomic dataset for comparative studies on coastal and inland regions in innovation space of Russia
Source: Data Brief. 2019 Oct 14;27:104640. doi: 10.1016/j.dib.2019.104640 (PMC6820115; doi:10.1016/j.dib.2019.104640)
Supplement: Multimedia component 5 [file mmc5.xlsx]

## Sheet: Republic of Daghestan
Regions of the Russian Federation				Republic of Daghestan
	Year	Rank
	2015	85
	2016	83
2015		Innovation security components							2016		Innovation security components
		economic	S&T	social	political	geo-ecological	Index				economic	S&T	social	political	geo-ecological	Index
Regional innovation system elements	HR	0	0.6232	0.33361	0.114531	0.399919	0.294252		Regional innovation system elements	HR	0	0.629969	0.386335	0.116173	0.392919	0.305079
	infrastructure	0.152782	0.125382	0.156049	0.688533	0.500594	0.324668			infrastructure	0.233009	0.0973102	0.273855	0.661459	0.499253	0.352977
	R&D	0.159301	0.0803868	0.0688585	0.0258345	0.0167496	0.0702261			R&D	0.142566	0.0463253	0.0601918	0.0309329	0.0271191	0.061427
	innovative milieu	0.28872	0.133002	0.369678	0.0506543	0.129784	0.194368			innovative milieu	0.187384	0.126411	0.268129	0.0714688	0.1528	0.161239
	framework conditions	0.0190654	0.329143	0.148191	0.00615269	0.494077	0.199326			framework conditions	0.0195554	0.323057	0.141655	0.00591879	0.494835	0.197004
	Index	0.123974	0.258223	0.215277	0.177141	0.308225	0.216568			Index	0.116503	0.244614	0.226033	0.17719	0.313385	0.215545

## Sheet: Republic of Ingushetia
Regions of the Russian Federation				Republic of Ingushetia
	Year	Rank
	2015	63
	2016	33
2015		Innovation security components							2016		Innovation security components
		economic	S&T	social	political	geo-ecological	Index				economic	S&T	social	political	geo-ecological	Index
Regional innovation system elements	HR	0.00202176	0.63918	0.253406	0.311091	0.511402	0.34342		Regional innovation system elements	HR	0.00348142	0.612957	0.265174	0.399858	0.511524	0.358599
	infrastructure	0.279732	0	0.462272	0.705572	0.5	0.389515			infrastructure	0.592753	0.117647	0.538624	0.768396	0.500155	0.503515
	R&D	0.0894142	0.0125843	0.385699	0	0	0.0975395			R&D	0.0544807	0.0112157	0.287059	0.139264	0	0.0984039
	innovative milieu	0.343393	0.181567	0.166667	0.386503	0	0.215626			innovative milieu	0.293103	0.035553	0.148684	0.798273	0	0.255123
	framework conditions	0.00736007	0.254808	0.0214801	0.0812197	0.590135	0.191			framework conditions	0.00489725	0.21274	0.00799477	0.0829052	0.501877	0.162083
	Index	0.144384	0.217628	0.257905	0.296877	0.320307	0.24742			Index	0.189743	0.198023	0.249507	0.437739	0.302711	0.275545

## Sheet: Kabardino-Balkarian Republic 
Regions of the Russian Federation				Kabardino-Balkarian Republic
	Year	Rank
	2015	44
	2016	61
2015		Innovation security components							2016		Innovation security components
		economic	S&T	social	political	geo-ecological	Index				economic	S&T	social	political	geo-ecological	Index
Regional innovation system elements	HR	0.0427404	0.641736	0.301621	0.182331	0.281211	0.289928		Regional innovation system elements	HR	0.0306424	0.608946	0.35308	0.179599	0.298596	0.294173
	infrastructure	0.221625	0.223652	0.360869	0.827428	0.500402	0.426795			infrastructure	0.243381	0.249373	0.325111	0.615878	0.500087	0.386766
	R&D	0.0960946	0.129681	0.161477	0.00766847	0.003367	0.0796576			R&D	0.0855397	0.0682571	0.164959	0.00379947	0.0246914	0.0694494
	innovative milieu	0.290822	0.0866446	0.557786	0.512724	0.0660801	0.302811			innovative milieu	0.291926	0.0327314	0.46345	0.38144	0.16808	0.267526
	framework conditions	0.00859362	0.419678	0.119765	0.0107292	0.55557	0.222867			framework conditions	0.00870391	0.460032	0.12473	0.0149148	0.516438	0.224964
	Index	0.131975	0.300278	0.300304	0.308176	0.281326	0.264412			Index	0.132039	0.283868	0.286266	0.239126	0.301579	0.248576

## Sheet: Karachayevo-Circassian Republic
Regions of the Russian Federation				Karachayevo-Circassian Republic
	Year	Rank
	2015	59
	2016	74
2015		Innovation security components							2016		Innovation security components
		economic	S&T	social	political	geo-ecological	Index				economic	S&T	social	political	geo-ecological	Index
Regional innovation system elements	HR	0.0407514	0.690982	0.606798	0.256984	0.371565	0.393416		Regional innovation system elements	HR	0.0393261	0.578217	0.573648	0.209338	0.371848	0.354475
	infrastructure	0.188562	0.183319	0.208402	0.504086	0.479913	0.312856			infrastructure	0.240118	0.156986	0.402611	0.49826	0.470967	0.353788
	R&D	0.012333	0.0987034	0.0313787	0.10513	0.00408998	0.050327			R&D	0.0127291	0.0610582	0.0377219	0.185516	0.00598802	0.0606027
	innovative milieu	0.274794	0.102097	0.379714	0.596463	0	0.270614			innovative milieu	0.248301	0.103837	0.328947	0.193777	0	0.174973
	framework conditions	0.0101493	0.437396	0.160618	0.0562907	0.531605	0.239212			framework conditions	0.00943091	0.491214	0.120298	0.04372	0.58852	0.250636
	Index	0.105318	0.3025	0.277382	0.303791	0.277435	0.253285			Index	0.109981	0.278263	0.292645	0.226122	0.287464	0.238895

## Sheet: Republic of North Ossetia
Regions of the Russian Federation				Republic of North Ossetia - Alania
	Year	Rank
	2015	49
	2016	44
2015		Innovation security components							2016		Innovation security components
		economic	S&T	social	political	geo-ecological	Index				economic	S&T	social	political	geo-ecological	Index
Regional innovation system elements	HR	0.0825053	0.471248	0.608704	0.140784	0.239968	0.308642		Regional innovation system elements	HR	0.0754328	0.465585	0.65838	0.143727	0.174663	0.303557
	infrastructure	0.193782	0.145404	0.356432	0.553048	0.500423	0.349818			infrastructure	0.270532	0.139425	0.407269	0.635987	0.5007	0.390783
	R&D	0.23073	0.173257	0.151939	0.106107	0.0427514	0.140957			R&D	0.202648	0.0928132	0.0988908	0.138451	0.0578947	0.11814
	innovative milieu	0.286374	0.182119	0.550335	0.335487	0.243994	0.319662			innovative milieu	0.320498	0.186795	0.534649	0.442036	0.216892	0.340174
	framework conditions	0.0128393	0.265152	0.140059	0.0125143	0.514945	0.189102			framework conditions	0.0104444	0.268416	0.0874377	0.0146449	0.521919	0.180572
	Index	0.161246	0.247436	0.361494	0.229588	0.308416	0.261636			Index	0.175911	0.230607	0.357325	0.274969	0.294414	0.266645

## Sheet: Chechen Republic
Regions of the Russian Federation				Chechen Republic
	Year	Rank
	2015	28
	2016	51
2015		Innovation security components							2016		Innovation security components
		economic	S&T	social	political	geo-ecological	Index				economic	S&T	social	political	geo-ecological	Index
Regional innovation system elements	HR	0.0410516	0.719749	0.220732	0.5	0.425173	0.381341		Regional innovation system elements	HR	0.0420536	0.704576	0.321653	0.403003	0.488872	0.392032
	infrastructure	0.209325	0.556407	0.514838	0.241685	0.495201	0.403491			infrastructure	0.238	0.493697	0.229958	0.464222	0.487387	0.382653
	R&D	0.129496	0.0272584	0.0484279	0.15832	0.0356394	0.0798284			R&D	0.0707739	0.0236192	0.0296242	0.252971	0.0842105	0.0922398
	innovative milieu	0.311111	0.208057	0.615876	0.461454	0.0559942	0.330499			innovative milieu	0.300793	0.10553	0.25	0.33728	0.031126	0.204946
	framework conditions	0.00744468	0.268775	0.137082	0.0929776	0.517991	0.204854			framework conditions	0.00649158	0.261848	0.114743	0.0745472	0.589427	0.209411
	Index	0.139686	0.356049	0.307391	0.290887	0.306	0.280003			Index	0.131622	0.317854	0.189196	0.306405	0.336204	0.256256

## Sheet: Stavropol region
Regions of the Russian Federation				Stavropol region
	Year	Rank
	2015	31
	2016	31
2015		Innovation security components							2016		Innovation security components
		economic	S&T	social	political	geo-ecological	Index				economic	S&T	social	political	geo-ecological	Index
Regional innovation system elements	HR	0.142237	0.605068	0.49766	0.0962662	0.223034	0.312853		Regional innovation system elements	HR	0.123823	0.569742	0.494371	0.0899276	0.235457	0.302664
	infrastructure	0.32849	0.29702	0.371906	0.607991	0.500334	0.421148			infrastructure	0.380131	0.310297	0.351642	0.611063	0.502816	0.43119
	R&D	0.271843	0.0745126	0.212439	0.0460356	0.0052793	0.122022			R&D	0.312631	0.0522064	0.175713	0.0808744	0.0186458	0.128014
	innovative milieu	0.437462	0.309077	0.516727	0.247824	0.0719445	0.316607			innovative milieu	0.419749	0.349332	0.333918	0.384558	0.0702169	0.311555
	framework conditions	0.018291	0.281106	0.227438	0.00891325	0.560843	0.219318			framework conditions	0.0153156	0.278861	0.177544	0.00864268	0.550088	0.20609
	Index	0.239665	0.313357	0.365234	0.201406	0.272287	0.27839			Index	0.25033	0.312088	0.306638	0.235013	0.275445	0.275903
