# Supplementary material for: Macroeconomic dataset for comparative studies on coastal and inland regions in innovation space of Russia
Source: Data Brief. 2019 Oct 14;27:104640. doi: 10.1016/j.dib.2019.104640 (PMC6820115; doi:10.1016/j.dib.2019.104640)
Supplement: Multimedia component 6 [file mmc6.xlsx]

## Sheet: Republic of Bashkortostan
Regions of the Russian Federation				Republic of Bashkortostan
	Year	Rank
	2015	27
	2016	19
2015		Innovation security components							2016		Innovation security components
		economic	S&T	social	political	geo-ecological	Index				economic	S&T	social	political	geo-ecological	Index
Regional innovation system elements	HR	0.184068	0.379449	0.309441	0.0694706	0.207874	0.230061		Regional innovation system elements	HR	0.170003	0.332892	0.329495	0.0729298	0.206469	0.222358
	infrastructure	0.282066	0.287756	0.387293	0.47389	0.510072	0.388215			infrastructure	0.346572	0.281745	0.421729	0.516595	0.512758	0.41588
	R&D	0.310427	0.219876	0.157657	0.127784	0.0169094	0.166531			R&D	0.306226	0.132264	0.102008	0.241607	0.0440735	0.165236
	innovative milieu	0.471866	0.389697	0.495894	0.4173	0.119107	0.378773			innovative milieu	0.465594	0.424981	0.607456	0.377572	0.145312	0.404183
	framework conditions	0.0354211	0.254992	0.289627	0.0304213	0.591108	0.240314			framework conditions	0.0360013	0.263491	0.221087	0.0335506	0.693258	0.249478
	Index	0.25677	0.306354	0.327983	0.223773	0.289014	0.280779			Index	0.264879	0.287075	0.336355	0.248451	0.320374	0.291427

## Sheet: Republic of Mari El
Regions of the Russian Federation				Republic of Mari El
	Year	Rank
	2015	68
	2016	43
2015		Innovation security components							2016		Innovation security components
		economic	S&T	social	political	geo-ecological	Index				economic	S&T	social	political	geo-ecological	Index
Regional innovation system elements	HR	0.138254	0.383004	0.338541	0.0803004	0.238893	0.235799		Regional innovation system elements	HR	0.145741	0.291624	0.375369	0.0766405	0.235154	0.224906
	infrastructure	0.15562	0.620833	0.399788	0.533942	0.503631	0.442763			infrastructure	0.134852	0.705882	0.340382	0.540468	0.498477	0.444012
	R&D	0.203494	0.121065	0.103232	0.0595381	0	0.0974658			R&D	0.283096	0.0620056	0.0505429	0.0803187	0.365385	0.16827
	innovative milieu	0.464208	0.231236	0.38823	0.206036	0	0.257942			innovative milieu	0.443292	0.29684	0.627485	0.255011	1.80292e-06	0.324526
	framework conditions	0.0232986	0.161121	0.172495	0.0127722	0.495868	0.173111			framework conditions	0.0155017	0.141584	0.209978	0.00751219	0.496448	0.174205
	Index	0.196975	0.303452	0.280457	0.178518	0.247678	0.241416			Index	0.204496	0.299587	0.320752	0.19199	0.319093	0.267184

## Sheet: Republic of Mordovia
Regions of the Russian Federation				Republic of Mordovia
	Year	Rank
	2015	14
	2016	9
2015		Innovation security components							2016		Innovation security components
		economic	S&T	social	political	geo-ecological	Index				economic	S&T	social	political	geo-ecological	Index
Regional innovation system elements	HR	0.197264	0.307184	0.529326	0.118193	0.157836	0.261961		Regional innovation system elements	HR	0.214243	0.344181	0.545493	0.109979	0.150706	0.27292
	infrastructure	0.108359	0.312554	0.339544	0.548917	0.505932	0.363061			infrastructure	0.057669	0.36429	0.2763	0.602711	0.484104	0.357015
	R&D	0.371531	0.111514	0.404451	0.244214	0.158785	0.258099			R&D	0.366162	0.0592792	0.320353	0.33798	0.364659	0.289687
	innovative milieu	0.595083	0.405629	0.576946	0.423527	0.282319	0.456701			innovative milieu	0.571275	0.439052	0.642105	0.493882	0.218229	0.472909
	framework conditions	0.0236122	0.205018	0.167587	0.0270849	0.523499	0.18936			framework conditions	0.0228077	0.189169	0.0909459	0.0319172	0.545286	0.176025
	Index	0.25917	0.26838	0.403571	0.272387	0.325674	0.305836			Index	0.246431	0.279194	0.375039	0.315294	0.352597	0.313711

## Sheet: Republic of Tatarstan
Regions of the Russian Federation				Republic of Tatarstan
	Year	Rank
	2015	3
	2016	3
2015		Innovation security components							2016		Innovation security components
		economic	S&T	social	political	geo-ecological	Index				economic	S&T	social	political	geo-ecological	Index
Regional innovation system elements	HR	0.26187	0.372015	0.566557	0.0542904	0.0906387	0.269074		Regional innovation system elements	HR	0.32126	0.3598	0.568366	0.0628367	0.0924359	0.28094
	infrastructure	0.26452	0.257187	0.575761	0.639347	0.51214	0.449791			infrastructure	0.341111	0.24637	0.563266	0.680308	0.508002	0.467811
	R&D	0.292031	0.267085	0.206741	0.192672	0.0837768	0.208461			R&D	0.303726	0.161391	0.129667	0.275509	0.17102	0.208263
	innovative milieu	0.674831	0.351384	0.529957	0.523004	0.549517	0.525739			innovative milieu	0.691747	0.366869	0.770906	0.549063	0.541965	0.58411
	framework conditions	0.0665131	0.438424	0.334047	0.0574673	0.537564	0.286803			framework conditions	0.0698056	0.43262	0.275937	0.0645343	0.561761	0.280932
	Index	0.311953	0.337219	0.442613	0.293356	0.354727	0.347974			Index	0.34553	0.31341	0.461629	0.32645	0.375037	0.364411

## Sheet: Udmurtian Republic
Regions of the Russian Federation				Udmurtian Republic
	Year	Rank
	2015	55
	2016	50
2015		Innovation security components							2016		Innovation security components
		economic	S&T	social	political	geo-ecological	Index				economic	S&T	social	political	geo-ecological	Index
Regional innovation system elements	HR	0.243951	0.352238	0.318839	0.0990765	0.219127	0.246646		Regional innovation system elements	HR	0.324327	0.328975	0.335125	0.101691	0.231505	0.264325
	infrastructure	0.278967	0.241091	0.361868	0.534846	0.500019	0.383358			infrastructure	0.258265	0.211405	0.402875	0.55356	0.476422	0.380506
	R&D	0.259509	0.0806385	0.0928045	0	0.00437559	0.0874656			R&D	0.275581	0.0592164	0.11567	0	0.0189264	0.0938787
	innovative milieu	0.506794	0.282561	0.538625	0.278008	0.181136	0.357425			innovative milieu	0.512469	0.336939	0.574123	0.255301	0.155551	0.366877
	framework conditions	0.0312554	0.132123	0.323357	0.0332493	0.506411	0.205279			framework conditions	0.0302574	0.125823	0.168359	0.0423036	0.512907	0.17593
	Index	0.264095	0.21773	0.327099	0.189036	0.282214	0.256035			Index	0.28018	0.212472	0.31923	0.190571	0.279062	0.256303

## Sheet: Chuvash Republic
Regions of the Russian Federation				Chuvash Republic
	Year	Rank
	2015	9
	2016	10
2015		Innovation security components							2016		Innovation security components
		economic	S&T	social	political	geo-ecological	Index				economic	S&T	social	political	geo-ecological	Index
Regional innovation system elements	HR	0.137625	0.29344	0.380642	0.11848	0.204693	0.226976		Regional innovation system elements	HR	0.16127	0.271301	0.376657	0.128042	0.219053	0.231265
	infrastructure	0.449697	0.210395	0.424234	0.618599	0.502573	0.4411			infrastructure	0.504312	0.243721	0.295223	0.354719	0.492083	0.378011
	R&D	0.403146	0.14696	0.181091	0.057796	0.110484	0.179895			R&D	0.423426	0.111121	0.0916848	0.0969133	0.156027	0.175834
	innovative milieu	0.869369	0.397903	0.662257	0.375615	0.326067	0.526242			innovative milieu	0.935737	0.399944	0.71769	0.492042	0.474468	0.603976
	framework conditions	0.0167231	0.208482	0.201593	0.0082413	0.539811	0.19497			framework conditions	0.0136279	0.181523	0.158707	0.0140306	0.51605	0.176788
	Index	0.375312	0.251436	0.369963	0.235746	0.336726	0.313837			Index	0.407674	0.241522	0.327992	0.217149	0.371536	0.313175

## Sheet: Perm region
Regions of the Russian Federation				Perm Territorry
	Year	Rank
	2015	12
	2016	37
2015		Innovation security components							2016		Innovation security components
		economic	S&T	social	political	geo-ecological	Index				economic	S&T	social	political	geo-ecological	Index
Regional innovation system elements	HR	0.773823	0.466045	0.275821	0.0661184	0.0997385	0.336309		Regional innovation system elements	HR	0.302275	0.421424	0.258173	0.0701728	0.117693	0.233948
	infrastructure	0.163899	0.150246	0.354581	0.626708	0.501695	0.359426			infrastructure	0.210917	0.135352	0.368729	0.307918	0.505197	0.305623
	R&D	0.235882	0.230352	0.160827	0.0298796	0.0246914	0.136326			R&D	0.263902	0.163352	0.103911	0.0420848	0.16686	0.148022
	innovative milieu	0.619651	0.244895	0.576186	0.303586	0.292659	0.407395			innovative milieu	0.571883	0.262919	0.580994	0.232262	0.226755	0.374963
	framework conditions	0.0444717	0.17764	0.363465	0.0479586	0.915728	0.309853			framework conditions	0.0436742	0.153525	0.245608	0.0511965	0.58108	0.215017
	Index	0.367546	0.253835	0.346176	0.21485	0.366902	0.309862			Index	0.27853	0.227315	0.311483	0.140727	0.319517	0.255514

## Sheet: Kirov region
Regions of the Russian Federation				Kirov region
	Year	Rank
	2015	71
	2016	58
2015		Innovation security components							2016		Innovation security components
		economic	S&T	social	political	geo-ecological	Index				economic	S&T	social	political	geo-ecological	Index
Regional innovation system elements	HR	0.226321	0.452884	0.267459	0.131178	0.134468	0.242462		Regional innovation system elements	HR	0.238768	0.425886	0.306202	0.132353	0.138434	0.248329
	infrastructure	0.0583965	0.119803	0.294098	0.193941	0.513604	0.235968			infrastructure	0.14699	0.119518	0.290301	0.250893	0.497681	0.261077
	R&D	0.464543	0.103583	0.109327	0	0.0300878	0.141508			R&D	0.451629	0.0674897	0.0875544	0	0.242574	0.16985
	innovative milieu	0.582545	0.263869	0.57132	0.319569	0.133939	0.374248			innovative milieu	0.579931	0.231479	0.609795	0.31249	0.144404	0.37562
	framework conditions	0.0173452	0.238766	0.229885	0.0241762	0.507328	0.2035			framework conditions	0.0149965	0.267632	0.182053	0.0233758	0.527451	0.203102
	Index	0.26983	0.235781	0.294418	0.133773	0.263885	0.239537			Index	0.286463	0.222401	0.295181	0.143823	0.310109	0.251595

## Sheet: Nizhny Novgorod region
Regions of the Russian Federation				Nizhny Novgorod region
	Year	Rank
	2015	33
	2016	23
2015		Innovation security components							2016		Innovation security components
		economic	S&T	social	political	geo-ecological	Index				economic	S&T	social	political	geo-ecological	Index
Regional innovation system elements	HR	0.253249	0.418843	0.438509	0.0718433	0.166259	0.26974		Regional innovation system elements	HR	0.292868	0.374249	0.400669	0.0746308	0.172279	0.262939
	infrastructure	0.262243	0.109483	0.254277	0.595168	0.49423	0.34308			infrastructure	0.340849	0.0974803	0.304535	0.609724	0.478199	0.366158
	R&D	0.1257	0.604712	0.1352	0	0.00662728	0.174448			R&D	0.180224	0.563226	0.164674	0	0.0335278	0.18833
	innovative milieu	0.670139	0.108939	0.343826	0.292198	0.262087	0.335438			innovative milieu	0.698529	0.216847	0.337865	0.283474	0.32514	0.372371
	framework conditions	0.0346594	0.335937	0.410971	0.0325924	0.531539	0.26914			framework conditions	0.0336569	0.317616	0.287345	0.0377094	0.511572	0.23758
	Index	0.269198	0.315583	0.316556	0.19836	0.292148	0.278369			Index	0.309226	0.313884	0.299018	0.201108	0.304144	0.285476

## Sheet: Orenburg region
Regions of the Russian Federation				Orenburg region
	Year	Rank
	2015	52
	2016	80
2015		Innovation security components							2016		Innovation security components
		economic	S&T	social	political	geo-ecological	Index				economic	S&T	social	political	geo-ecological	Index
Regional innovation system elements	HR	0.181822	0.407386	0.296319	0.0811202	0.129804	0.21929		Regional innovation system elements	HR	0.190205	0.317892	0.323414	0.0555829	0.10965	0.199349
	infrastructure	0.247106	0.311494	0.407408	0.622357	0.505507	0.418774			infrastructure	0.2937	0.263244	0.425185	0.302408	0.371049	0.331117
	R&D	0.281304	0.0371326	0.314956	0.0594254	0.0329218	0.145148			R&D	0.30499	0.0341886	0.0979307	0.0929403	0.0915696	0.124324
	innovative milieu	0.339114	0.243414	0.498631	0.138435	0.255343	0.294988			innovative milieu	0.276559	0.283749	0.507018	0.288893	0.175936	0.306431
	framework conditions	0.043258	0.172872	0.2242	0.038448	0.550419	0.205839			framework conditions	0.0395508	0.153982	0.137091	0.0321675	0.552933	0.183145
	Index	0.218521	0.23446	0.348303	0.187957	0.294799	0.256808			Index	0.221001	0.210611	0.298128	0.154398	0.260228	0.228873

[truncated: 4 more sheets: Penza region, Samara region, Saratov region, Ulyanovsk region]
