# Supplementary material for: Macroeconomic dataset for comparative studies on coastal and inland regions in innovation space of Russia
Source: Data Brief. 2019 Oct 14;27:104640. doi: 10.1016/j.dib.2019.104640 (PMC6820115; doi:10.1016/j.dib.2019.104640)
Supplement: Multimedia component 7 [file mmc7.xlsx]

## Sheet: Kurgan region
Regions of the Russian Federation				Kurgan region
	Year	Rank
	2015	78
	2016	72
2015		Innovation security components							2016		Innovation security components
		economic	S&T	social	political	geo-ecological	Index				economic	S&T	social	political	geo-ecological	Index
Regional innovation system elements	HR	0.215591	0.596391	0.361204	0.15187	0.179978	0.301007		Regional innovation system elements	HR	0.188027	0.573619	0.277694	0.506659	0.164768	0.342153
	infrastructure	0.0267322	0.182756	0.205956	0.448388	0.502874	0.273341			infrastructure	0.085652	0.208386	0.257937	0.428175	0.493184	0.294667
	R&D	0.282117	0.0556356	0.0634803	0	0.00380751	0.0810081			R&D	0.269435	0.0497306	0.0548698	0.00210017	0.0058019	0.0763874
	innovative milieu	0.405818	0.152325	0.435371	0.322129	0.0630926	0.275747			innovative milieu	0.423031	0.141084	0.611696	0.175284	0.119093	0.294038
	framework conditions	0.0147842	0.206977	0.232776	0.0316004	0.517779	0.200783			framework conditions	0.0132093	0.226163	0.174371	0.0423668	0.506647	0.192552
	Index	0.189009	0.238817	0.259757	0.190797	0.253506	0.226377			Index	0.195871	0.239796	0.275314	0.230917	0.257899	0.239959

## Sheet: Sverdlovsk region
Regions of the Russian Federation				Sverdlovsk region
	Year	Rank
	2015	47
	2016	45
2015		Innovation security components							2016		Innovation security components
		economic	S&T	social	political	geo-ecological	Index				economic	S&T	social	political	geo-ecological	Index
Regional innovation system elements	HR	0.251828	0.403513	0.375946	0.0812305	0.128271	0.248158		Regional innovation system elements	HR	0.341765	0.349944	0.374445	0.0725857	0.129248	0.253597
	infrastructure	0.234726	0.129349	0.372036	0.44039	0.49087	0.333474			infrastructure	0.28225	0.129046	0.471555	0.413168	0.439212	0.347046
	R&D	0.182608	0.230046	0.136076	0	0.0313754	0.116021			R&D	0.271015	0.179102	0.119484	0	0.0773532	0.129391
	innovative milieu	0.484891	0.219822	0.64705	0.257748	0.243787	0.37066			innovative milieu	0.52726	0.263129	0.580702	0.242126	0.205428	0.363729
	framework conditions	0.0448916	0.219665	0.368298	0.0566663	0.550336	0.247971			framework conditions	0.0448885	0.253729	0.291414	0.0647816	0.533352	0.237633
	Index	0.239789	0.240479	0.379881	0.167207	0.288928	0.263257			Index	0.293436	0.23499	0.36752	0.158532	0.276919	0.266279

## Sheet: Khanty-Mansi 
Regions of the Russian Federation				Khanty-Mansi Autonomous Area - Ugra
	Year	Rank
	2015	18
	2016	14
2015		Innovation security components							2016		Innovation security components
		economic	S&T	social	political	geo-ecological	Index				economic	S&T	social	political	geo-ecological	Index
Regional innovation system elements	HR	0.412512	0.300606	0.441891	0.0136336	0.193131	0.272355		Regional innovation system elements	HR	0.465517	0.280271	0.409199	0.0238643	0.173546	0.270479
	infrastructure	0.167548	0.126597	0.6282	0.570724	0.505883	0.39979			infrastructure	0.234163	0.116099	0.625382	0.542318	0.568543	0.417301
	R&D	0.214286	0.0277588	0.0626819	0.0738537	0.0525203	0.0862201			R&D	0.231161	0.014943	0.020435	0.133142	0.135348	0.107006
	innovative milieu	0.134197	0.460265	0.663625	0.19615	0.506479	0.392143			innovative milieu	0.175593	0.485892	0.722661	0.456044	0.303874	0.428813
	framework conditions	0.275825	0.0635172	0.45178	0.292515	0.532261	0.32318			framework conditions	0.268418	0.0528038	0.394074	0.287091	0.532504	0.306978
	Index	0.240874	0.195749	0.449636	0.229375	0.358055	0.294738			Index	0.27497	0.190002	0.43435	0.288492	0.342763	0.306115

## Sheet: Yamalo-Nenets
Regions of the Russian Federation				Yamalo-Nenets AutonomousArea
	Year	Rank
	2015	5
	2016	4
2015		Innovation security components							2016		Innovation security components
		economic	S&T	social	political	geo-ecological	Index				economic	S&T	social	political	geo-ecological	Index
Regional innovation system elements	HR	0.47623	0.371151	0.315213	0.00222797	0.13424	0.259812		Regional innovation system elements	HR	0.464671	0.359914	0.401165	0.198934	0.1565	0.316237
	infrastructure	0.147498	0	0.822384	0.654721	0.44136	0.413193			infrastructure	0.236111	0	0.792922	0.690273	0.322144	0.40829
	R&D	0.000139793	0.0280479	0	0.628879	0.605263	0.252466			R&D	0.00479202	0.0296763	0	0.705721	0.334387	0.214915
	innovative milieu	0.154167	0	0.726429	0.399589	0.197749	0.295587			innovative milieu	0.189943	0	0.712427	0.191523	0.115445	0.241868
	framework conditions	0.610219	0.14723	0.668234	0.429522	0.537235	0.478488			framework conditions	0.811778	0.177381	0.662024	0.478025	0.619469	0.549735
	Index	0.277651	0.109286	0.506452	0.422988	0.383169	0.339909			Index	0.341459	0.113394	0.513707	0.452895	0.309589	0.346209

## Sheet: Tyumen region
Regions of the Russian Federation				Tyumen region
	Year	Rank
	2015	22
	2016	8
2015		Innovation security components							2016		Innovation security components
		economic	S&T	social	political	geo-ecological	Index				economic	S&T	social	political	geo-ecological	Index
Regional innovation system elements	HR	0.251831	0.291033	0.52528	0.0829789	0.209016	0.272028		Regional innovation system elements	HR	0.251606	0.312606	0.526727	0.0425449	0.198165	0.26633
	infrastructure	0.149058	0.219746	0.377813	0.531398	0.495873	0.354777			infrastructure	0.207924	0.211908	0.439815	0.527959	0.509508	0.379423
	R&D	0.264132	0.191247	0.155678	0.0040891	0.0307066	0.129171			R&D	0.292284	0.147916	0.132282	0.00445185	0.0769238	0.130771
	innovative milieu	0.513007	0.500066	0.513686	0.401048	0.183035	0.422168			innovative milieu	0.53129	0.500005	0.830117	0.815803	0.194262	0.574296
	framework conditions	0.0800938	0.297684	0.296255	0.122482	0.605069	0.280317			framework conditions	0.0845135	0.337209	0.24226	0.114298	0.544891	0.264634
	Index	0.251624	0.299955	0.373742	0.228399	0.30474	0.291692			Index	0.273523	0.301929	0.43424	0.301011	0.30475	0.323091

## Sheet: Chelyabinsk region
Regions of the Russian Federation				Chelyabinsk region
	Year	Rank
	2015	61
	2016	73
2015		Innovation security components							2016		Innovation security components
		economic	S&T	social	political	geo-ecological	Index				economic	S&T	social	political	geo-ecological	Index
Regional innovation system elements	HR	0.163976	0.273298	0.420279	0.281728	0.0859709	0.24505		Regional innovation system elements	HR	0.180746	0.249483	0.468956	0.197066	0.0812344	0.235497
	infrastructure	0.248944	0.137891	0.341534	0.461874	0.49935	0.337919			infrastructure	0.271568	0.125995	0.423613	0.409663	0.489269	0.344022
	R&D	0.0449784	0.196926	0.185937	0	0.0265805	0.0908844			R&D	0.0331609	0.161347	0.149949	0.0151364	0.0560191	0.0831225
	innovative milieu	0.431907	0.0981956	0.592457	0.290076	0.279256	0.338378			innovative milieu	0.41245	0.0888641	0.481579	0.339174	0.211704	0.306754
	framework conditions	0.0334761	0.310262	0.272195	0.0299808	0.544612	0.238105			framework conditions	0.0303744	0.315097	0.179377	0.0363271	0.5903	0.230295
	Index	0.184656	0.203314	0.362481	0.212732	0.287154	0.250067			Index	0.18566	0.188157	0.340695	0.199473	0.285705	0.239938
