# Supplementary material for: Macroeconomic dataset for comparative studies on coastal and inland regions in innovation space of Russia
Source: Data Brief. 2019 Oct 14;27:104640. doi: 10.1016/j.dib.2019.104640 (PMC6820115; doi:10.1016/j.dib.2019.104640)
Supplement: Multimedia component 8 [file mmc8.xlsx]

## Sheet: Altai Republic
Regions of the Russian Federation				Altai Republic
	Year	Rank
	2015	65
	2016	55
2015		Innovation security components							2016		Innovation security components
		economic	S&T	social	political	geo-ecological	Index				economic	S&T	social	political	geo-ecological	Index
Regional innovation system elements	HR	0.241231	0.385998	0.248298	0.320017	0.20181	0.279471		Regional innovation system elements	HR	0.25079	0.327362	0.250791	0.30262	0.141996	0.254712
	infrastructure	0.137699	0.0289189	0.407835	0.445748	0.498292	0.303699			infrastructure	0.162449	0.0264103	0.296453	0.664704	0.48735	0.327473
	R&D	0.145427	0.0206405	0	0.154409	0.0211958	0.0683344			R&D	0.174644	0.0177676	0.0624587	0.220592	0.172414	0.129575
	innovative milieu	0.450807	0.189294	0.658911	0.200228	0.082472	0.316342			innovative milieu	0.375747	0.188488	0.459357	0.374138	0.114927	0.302531
	framework conditions	0.0182107	0.41788	0.136286	0.145144	0.559666	0.255437			framework conditions	0.017981	0.411307	0.106833	0.128773	0.647616	0.262502
	Index	0.198675	0.208546	0.290266	0.253109	0.272687	0.244657			Index	0.196322	0.194267	0.235179	0.338166	0.31286	0.255359

## Sheet: Republic of Buryatia
Regions of the Russian Federation				Republic of Buryatia
	Year	Rank
	2015	53
	2016	35
2015		Innovation security components							2016		Innovation security components
		economic	S&T	social	political	geo-ecological	Index				economic	S&T	social	political	geo-ecological	Index
Regional innovation system elements	HR	0.156427	0.659765	0.445503	0.182616	0.247307	0.338324		Regional innovation system elements	HR	0.164102	0.615049	0.452392	0.197026	0.208557	0.327425
	infrastructure	0.0814432	0.258844	0.176647	0.5752	0.495481	0.317523			infrastructure	0.0956119	0.257212	0.164072	0.595578	0.491011	0.320697
	R&D	0.0786228	0.0836694	0.309354	0.0071345	0.016135	0.0989831			R&D	0.0814664	0.0659636	0.233169	0.0341066	0.0372439	0.0903899
	innovative milieu	0.497898	0.0927152	0.412409	0.172267	0.0398636	0.243031			innovative milieu	0.492681	0.0976298	0.390936	0.351842	0.489719	0.364562
	framework conditions	0.0157717	0.462561	0.315054	0.0687807	0.566956	0.285825			framework conditions	0.0106819	0.467113	0.187234	0.0656918	0.560891	0.258322
	Index	0.166033	0.311511	0.331793	0.2012	0.273149	0.256737			Index	0.168909	0.300594	0.285561	0.248849	0.357484	0.272279

## Sheet: Tyva Republic
Regions of the Russian Federation				Tyva Republic
	Year	Rank
	2015	57
	2016	42
2015		Innovation security components							2016		Innovation security components
		economic	S&T	social	political	geo-ecological	Index				economic	S&T	social	political	geo-ecological	Index
Regional innovation system elements	HR	0.150573	0.418155	0.318974	0.445373	0.439286	0.354472		Regional innovation system elements	HR	0.131321	0.369432	0.358829	0.5	0.457731	0.363462
	infrastructure	0.0224602	0.205703	0.305939	0.509064	0.49412	0.307457			infrastructure	0.0856818	0.259468	0.386574	0.504246	0.469893	0.341173
	R&D	0.0611511	0.0549097	0.0185372	0.444061	0.0383142	0.123395			R&D	0.055499	0.0370882	0.0373043	0.565391	0.0979953	0.158656
	innovative milieu	0.462444	0.0182119	0.573145	0.247138	0	0.260188			innovative milieu	0.415751	0.0299097	0.630117	0.128166	0.0802427	0.256837
	framework conditions	0.0106538	0.399365	0.0835165	0.149956	0.499907	0.22868			framework conditions	0.00628839	0.375835	0.0441176	0.172237	0.499781	0.219652
	Index	0.141456	0.219269	0.260022	0.359118	0.294325	0.254838			Index	0.138908	0.214347	0.291388	0.374008	0.321129	0.267956

## Sheet: Republic of Khakassia
Regions of the Russian Federation				Republic of Khakassia
	Year	Rank
	2015	66
	2016	76
2015		Innovation security components							2016		Innovation security components
		economic	S&T	social	political	geo-ecological	Index				economic	S&T	social	political	geo-ecological	Index
Regional innovation system elements	HR	0.183615	0.697241	0.23475	0.193216	0.0623667	0.274238		Regional innovation system elements	HR	0.165018	0.674194	0.261844	0.109072	0.0687332	0.255772
	infrastructure	0.240992	0.0325888	0.482722	0.588088	0.499751	0.368828			infrastructure	0.261193	0.0191628	0.318387	0.595344	0.485096	0.335837
	R&D	0.187564	0.0206577	0.0698224	0.0791574	0	0.0714403			R&D	0.190428	0.00556103	0	0.118102	0.0326797	0.0693541
	innovative milieu	0.227665	0.18819	0.514751	0.193605	0.0793947	0.240721			innovative milieu	0.243484	0.209932	0.6	0.210566	0.0449822	0.261793
	framework conditions	0.0308095	0.47009	0.233368	0.0660831	0.510487	0.262168			framework conditions	0.0272213	0.461396	0.159009	0.0723883	0.554928	0.254989
	Index	0.174129	0.281754	0.307083	0.22403	0.2304	0.243479			Index	0.177469	0.274049	0.267848	0.221094	0.237284	0.235549

## Sheet: Altai Territory
Regions of the Russian Federation				Altai Territory
	Year	Rank
	2015	70
	2016	69
2015		Innovation security components							2016		Innovation security components
		economic	S&T	social	political	geo-ecological	Index				economic	S&T	social	political	geo-ecological	Index
Regional innovation system elements	HR	0.148915	0.534914	0.315746	0.0984274	0.18531	0.256663		Regional innovation system elements	HR	0.145	0.485174	0.305673	0.101079	0.182519	0.243889
	infrastructure	0.106574	0.129362	0.289832	0.42201	0.499666	0.289489			infrastructure	0.158203	0.241529	0.292923	0.502577	0.495723	0.338191
	R&D	0.205139	0.107494	0.113299	0.018051	0.0188902	0.0925748			R&D	0.194891	0.063936	0.0848944	0.0248037	0.0774092	0.0891869
	innovative milieu	0.482733	0.257726	0.5368	0.247587	0.209969	0.346963			innovative milieu	0.502278	0.339165	0.487135	0.165126	0.233342	0.345409
	framework conditions	0.0148576	0.331131	0.190512	0.0205982	0.503378	0.212095			framework conditions	0.0114589	0.315772	0.13223	0.022483	0.513653	0.199119
	Index	0.191644	0.272125	0.289238	0.161335	0.283443	0.239557			Index	0.202366	0.289115	0.260571	0.163214	0.300529	0.243159

## Sheet: Trans-Baikal Territorry
Regions of the Russian Federation				Trans-Baikal Territorry
	Year	Rank
	2015	83
	2016	84
2015		Innovation security components							2016		Innovation security components
		economic	S&T	social	political	geo-ecological	Index				economic	S&T	social	political	geo-ecological	Index
Regional innovation system elements	HR	0.17998	0.370174	0.202281	0.189644	0.0896709	0.20635		Regional innovation system elements	HR	0.168231	0.333938	0.243296	0.165695	0.0864719	0.199526
	infrastructure	0.0400095	0.157415	0.253903	0.498696	0.256537	0.241312			infrastructure	0.042586	0.14913	0.265646	0.496599	0.470979	0.284988
	R&D	0.292997	0.0399532	0.184555	0	0.129232	0.129347			R&D	0.251783	0.0249595	0.0278758	0.0119153	0.147626	0.0928319
	innovative milieu	0.37333	0.210817	0.432482	0.236501	0.0618856	0.263003			innovative milieu	0.271288	0.331828	0.238743	0.216718	0.129495	0.237615
	framework conditions	0.0243109	0.448395	0.226556	0.0591854	0.534231	0.258536			framework conditions	0.0256573	0.425621	0.181179	0.0544487	0.585563	0.254494
	Index	0.182125	0.245351	0.259956	0.196805	0.214311	0.21971			Index	0.151909	0.253095	0.191348	0.189075	0.284027	0.213891

## Sheet: Krasnoyarsk region
Regions of the Russian Federation				Krasnoyarsk region
	Year	Rank
	2015	67
	2016	64
2015		Innovation security components							2016		Innovation security components
		economic	S&T	social	political	geo-ecological	Index				economic	S&T	social	political	geo-ecological	Index
Regional innovation system elements	HR	0.242496	0.362997	0.368229	0.10903	0.0257765	0.221706		Regional innovation system elements	HR	0.238122	0.329699	0.37517	0.0762079	0.0410401	0.212048
	infrastructure	0.17928	0.215484	0.344841	0.358482	0.492693	0.318156			infrastructure	0.190078	0.196667	0.359211	0.386754	0.291019	0.284746
	R&D	0.0919879	0.20611	0.100848	0.0623195	0.0463	0.101513			R&D	0.133401	0.133964	0.206582	0.00497999	0.125097	0.120805
	innovative milieu	0.346997	0.08562	0.473692	0.296145	0.147016	0.269894			innovative milieu	0.317312	0.14854	0.586257	0.152047	0.245216	0.289874
	framework conditions	0.0717059	0.421178	0.317128	0.11298	0.607629	0.306124			framework conditions	0.075088	0.41888	0.271707	0.122205	0.749556	0.327487
	Index	0.186493	0.258278	0.320948	0.187791	0.263883	0.243479			Index	0.1908	0.24555	0.359785	0.148439	0.290386	0.246992

## Sheet: Irkutsk region
Regions of the Russian Federation				Irkutsk region
	Year	Rank
	2015	39
	2016	32
2015		Innovation security components							2016		Innovation security components
		economic	S&T	social	political	geo-ecological	Index				economic	S&T	social	political	geo-ecological	Index
Regional innovation system elements	HR	0.233389	0.511013	0.398587	0.077343	0.0890087	0.261868		Regional innovation system elements	HR	0.22903	0.470338	0.395307	0.086863	0.0989655	0.256101
	infrastructure	0.175715	0.450975	0.478678	0.484658	0.497608	0.417527			infrastructure	0.197674	0.40905	0.523608	0.507767	0.466046	0.420829
	R&D	0.154162	0.117242	0.11215	0.0279146	0.0428783	0.0908695			R&D	0.157841	0.0716364	0.104915	0.0226688	0.0809174	0.0875957
	innovative milieu	0.362782	0.2022	0.549726	0.252558	0.211506	0.315754			innovative milieu	0.311125	0.212518	0.607456	0.395712	0.270066	0.359376
	framework conditions	0.0466578	0.365344	0.272306	0.0612326	0.540206	0.257149			framework conditions	0.0504439	0.360875	0.212769	0.0820408	0.569215	0.255069
	Index	0.194541	0.329355	0.36229	0.180741	0.276241	0.268634			Index	0.189223	0.304883	0.368811	0.21901	0.297042	0.275794

## Sheet: Kemerovo region
Regions of the Russian Federation				Kemerovo region
	Year	Rank
	2015	60
	2016	59
2015		Innovation security components							2016		Innovation security components
		economic	S&T	social	political	geo-ecological	Index				economic	S&T	social	political	geo-ecological	Index
Regional innovation system elements	HR	0.229033	0.614743	0.29572	0.0965312	0.0187741	0.25096		Regional innovation system elements	HR	0.22461	0.587167	0.280782	0.101632	0.0025678	0.239352
	infrastructure	0.200475	0.404087	0.349809	0.530263	0.501294	0.397186			infrastructure	0.227112	0.337299	0.393883	0.559248	0.45646	0.3948
	R&D	0.182448	0.0815087	0.0733525	0	0.0473293	0.0769277			R&D	0.218089	0.0520485	0.0870081	0	0.127863	0.0970017
	innovative milieu	0.265935	0.340562	0.580444	0.231967	0.0686185	0.297505			innovative milieu	0.256529	0.373297	0.633772	0.155292	0.10326	0.30443
	framework conditions	0.0310474	0.323194	0.194173	0.046907	0.554648	0.229994			framework conditions	0.0271481	0.309077	0.137532	0.0478604	0.540454	0.212414
	Index	0.181788	0.352819	0.2987	0.181134	0.238133	0.250515			Index	0.190698	0.331778	0.306595	0.172806	0.246121	0.2496

## Sheet: Novosibirsk region
Regions of the Russian Federation				Novosibirsk region
	Year	Rank
	2015	29
	2016	28
2015		Innovation security components							2016		Innovation security components
		economic	S&T	social	political	geo-ecological	Index				economic	S&T	social	political	geo-ecological	Index
Regional innovation system elements	HR	0.228095	0.4912	0.54454	0.0852713	0.227297	0.315281		Regional innovation system elements	HR	0.234046	0.468587	0.50136	0.0817951	0.238303	0.304818
	infrastructure	0.151546	0.258681	0.424073	0.534454	0.502051	0.374161			infrastructure	0.126165	0.238993	0.392244	0.625001	0.49611	0.375703
	R&D	0.0843212	0.344023	0.116705	0.00171493	0.0370512	0.116763			R&D	0.0868439	0.247958	0.108087	0.0177825	0.0702025	0.106175
	innovative milieu	0.475113	0.176787	0.479015	0.22503	0.157197	0.302628			innovative milieu	0.45761	0.193151	0.577193	0.29673	0.112245	0.327386
	framework conditions	0.0352254	0.607378	0.254267	0.0422331	0.515223	0.290866			framework conditions	0.0322423	0.556351	0.1967	0.0499326	0.511101	0.269265
	Index	0.19486	0.375614	0.36372	0.177741	0.287764	0.27994			Index	0.187381	0.341008	0.355117	0.214248	0.285592	0.276669

[truncated: 2 more sheets: Omsk region, Tomsk region]
