# Supplementary material for: Macroeconomic dataset for comparative studies on coastal and inland regions in innovation space of Russia
Source: Data Brief. 2019 Oct 14;27:104640. doi: 10.1016/j.dib.2019.104640 (PMC6820115; doi:10.1016/j.dib.2019.104640)
Supplement: Multimedia component 9 [file mmc9.xlsx]

## Sheet: Republic of Sakha
Regions of the Russian Federation				Republic of Sakha (Yakutia)
	Year	Rank
	2015	34
	2016	24
2015		Innovation security components							2016		Innovation security components
		economic	S&T	social	political	geo-ecological	Index				economic	S&T	social	political	geo-ecological	Index
Regional innovation system elements	HR	0.301249	0.476879	0.361204	0.18598	0.217772	0.308617		Regional innovation system elements	HR	0.30085	0.451804	0.277694	0.163292	0.187886	0.276305
	infrastructure	0.0305145	0.165884	0.205956	0.393328	0.47707	0.25455			infrastructure	0.0629023	0.129106	0.257937	0.458265	0.431636	0.267969
	R&D	0.102261	0.105052	0.0634803	0.121305	0.0459861	0.0876169			R&D	0.104888	0.0510132	0.0548698	0.346994	0.133849	0.138323
	innovative milieu	0.288476	0.0864661	0.435371	0.231531	0.16639	0.241647			innovative milieu	0.285196	0.105104	0.611696	0.241273	0.167715	0.282197
	framework conditions	0.106928	0.415712	0.232776	0.401126	0.632559	0.35782			framework conditions	0.134877	0.429895	0.174371	0.408634	0.634778	0.356511
	Index	0.165886	0.249999	0.259757	0.266654	0.307955	0.25005			Index	0.177743	0.233384	0.275314	0.323692	0.311173	0.264261

## Sheet: Kamchatka Territorry
Regions of the Russian Federation				Kamchatka Territorry
	Year	Rank
	2015	20
	2016	18
2015		Innovation security components							2016		Innovation security components
		economic	S&T	social	political	geo-ecological	Index				economic	S&T	social	political	geo-ecological	Index
Regional innovation system elements	HR	0.341381	0.430516	0.499854	0.225581	0.188491	0.337165		Regional innovation system elements	HR	0.273167	0.371153	0.492627	0.21782	0.105326	0.292019
	infrastructure	0.136948	0.230733	0.482993	0.376174	0.485724	0.342514			infrastructure	0.273241	0.196893	0.510417	0.269993	0.386025	0.327314
	R&D	0.127955	0.107765	0.0281792	0.00175917	0.0187505	0.0568817			R&D	0.147658	0.0549059	0	0	0.0668531	0.0538834
	innovative milieu	0.484572	0.0496689	0.639294	0.275368	0.0738812	0.304557			innovative milieu	0.497428	0.0276524	0.916813	0.414865	0.00901461	0.373155
	framework conditions	0.0566736	0.47659	0.651394	0.38918	0.550818	0.424931			framework conditions	0.0662424	0.465796	0.630955	0.428725	0.554355	0.429215
	Index	0.229506	0.259054	0.460343	0.253612	0.263533	0.29321			Index	0.251547	0.22328	0.510162	0.266281	0.224315	0.295117

## Sheet: Primorye Territorry
Regions of the Russian Federation				Primorsky Krai
	Year	Rank
	2015	48
	2016	37
2015		Innovation security components							2016		Innovation security components
		economic	S&T	social	political	geo-ecological	Index				economic	S&T	social	political	geo-ecological	Index
Regional innovation system elements	HR	0.222598	0.570707	0.409307	0.0601722	0.161737	0.284904		Regional innovation system elements	HR	0.198656	0.517197	0.417663	0.0614755	0.159032	0.270805
	infrastructure	0.157122	0.36801	0.446785	0.477852	0.00383716	0.290721			infrastructure	0.169659	0.339535	0.498584	0.431588	0.487847	0.385443
	R&D	0.161357	0.177912	0.0517536	0	0.039528	0.0861101			R&D	0.129405	0.122808	0.0205432	0	0.0960513	0.0737614
	innovative milieu	0.337294	0.144198	0.536192	0.482955	0.124877	0.325103			innovative milieu	0.294178	0.0779051	0.684942	0.444002	0.084944	0.317194
	framework conditions	0.0391313	0.565391	0.453502	0.0541443	0.531294	0.328692			framework conditions	0.0345077	0.529311	0.406831	0.045948	0.533726	0.310065
	Index	0.1835	0.365244	0.379508	0.215025	0.172255	0.263106			Index	0.165281	0.317351	0.405713	0.196603	0.27232	0.271454

## Sheet: Khabarovsk Territorry
Regions of the Russian Federation				Khabarovsk region
	Year	Rank
	2015	11
	2016	12
2015		Innovation security components							2016		Innovation security components
		economic	S&T	social	political	geo-ecological	Index				economic	S&T	social	political	geo-ecological	Index
Regional innovation system elements	HR	0.256961	0.521553	0.574911	0.0891451	0.121138	0.312741		Regional innovation system elements	HR	0.273791	0.517586	0.612586	0.090349	0.130276	0.324918
	infrastructure	0.286951	0.292092	0.422571	0.519502	0.494728	0.403169			infrastructure	0.37555	0.252111	0.47067	0.562717	0.475426	0.427295
	R&D	0.288284	0.139059	0.058933	0.141995	0.0149283	0.12864			R&D	0.339123	0.0940606	0.0316493	0.141316	0.0277677	0.126783
	innovative milieu	0.4183	0.268237	0.558698	0.244495	0.365473	0.371041			innovative milieu	0.400742	0.339165	0.600585	0.202471	0.197897	0.348172
	framework conditions	0.0474384	0.471791	0.525276	0.0929572	0.546381	0.336769			framework conditions	0.0483186	0.453979	0.385552	0.108485	0.563656	0.311998
	Index	0.259587	0.338546	0.428078	0.217619	0.30853	0.310472			Index	0.287505	0.33138	0.420209	0.221068	0.279005	0.307833

## Sheet: Amur region
Regions of the Russian Federation				Amur region
	Year	Rank
	2015	73
	2016	71
2015		Innovation security components							2016		Innovation security components
		economic	S&T	social	political	geo-ecological	Index				economic	S&T	social	political	geo-ecological	Index
Regional innovation system elements	HR	0.263994	0.439527	0.353326	0.0875988	0.189359	0.266761		Regional innovation system elements	HR	0.243473	0.473935	0.308248	0.093289	0.174905	0.25877
	infrastructure	0.0367176	0.0408174	0.319151	0.521423	0.482405	0.280103			infrastructure	0.100146	0.03543	0.323915	0.533841	0.458032	0.290273
	R&D	0.188078	0.171705	0.0567954	0.00354892	0.0119353	0.0864125			R&D	0.184318	0.0776446	0.0691562	0.00123441	0.0128507	0.0690407
	innovative milieu	0.267155	0.128035	0.526004	0.337189	0.0640897	0.264494			innovative milieu	0.273393	0.179458	0.579971	0.398957	0.0489417	0.296144
	framework conditions	0.0466706	0.448521	0.34889	0.0784809	0.543514	0.293215			framework conditions	0.0559419	0.441438	0.293591	0.0854039	0.568897	0.289054
	Index	0.160523	0.245721	0.320833	0.205648	0.258261	0.238197			Index	0.171454	0.241581	0.314976	0.222545	0.252725	0.240656

## Sheet: Magadan region
Regions of the Russian Federation				Magadan region
	Year	Rank
	2015	23
	2016	21
2015		Innovation security components							2016		Innovation security components
		economic	S&T	social	political	geo-ecological	Index				economic	S&T	social	political	geo-ecological	Index
Regional innovation system elements	HR	0.289201	0.486842	0.473394	0.113967	0.248571	0.322395		Regional innovation system elements	HR	0.304144	0.424756	0.387023	0.0992014	0.142571	0.271539
	infrastructure	0.0805579	0	0.771033	0.32268	0.485344	0.331923			infrastructure	0.155451	0.00547872	0.63233	0.374737	0.492377	0.332075
	R&D	0.16444	0.0729092	0	0	0.0352864	0.0545271			R&D	0.15224	0.0429526	0	0	0.546083	0.148255
	innovative milieu	0.464583	0.0439759	0.681569	0.230009	0.121587	0.308345			innovative milieu	0.408854	0.01693	0.568567	0.307944	1.80292e-06	0.26046
	framework conditions	0.152803	0.463557	0.640085	0.341425	0.597411	0.439056			framework conditions	0.138973	0.453148	0.614846	0.40582	0.547639	0.432085
	Index	0.230317	0.213457	0.513216	0.201616	0.29764	0.291249			Index	0.231932	0.188653	0.440553	0.237541	0.345734	0.288883

## Sheet: Sakhalin region
Regions of the Russian Federation				Sakhalin region
	Year	Rank
	2015	16
	2016	16
2015		Innovation security components							2016		Innovation security components
		economic	S&T	social	political	geo-ecological	Index				economic	S&T	social	political	geo-ecological	Index
Regional innovation system elements	HR	0.147633	0.272643	0.305044	0.0337896	0.141353	0.180092		Regional innovation system elements	HR	0.160361	0.26108	0.272196	0.0452418	0.0378466	0.155345
	infrastructure	0.141155	0.0325652	0.376705	0.462175	0.544046	0.311329			infrastructure	0.203574	0.0837301	0.307859	0.52653	0.637083	0.351755
	R&D	0.237411	0.0227017	0	0.00406769	0.0514107	0.0631182			R&D	0.256425	0.0225379	0	0	0.0973451	0.0752617
	innovative milieu	0.11723	0.674945	0.709094	0.509822	0.114358	0.425089			innovative milieu	0.188037	0.681716	0.599415	0.50853	0.248146	0.445169
	framework conditions	0.255818	0.38216	0.651578	0.669958	0.529031	0.497709			framework conditions	0.248524	0.348398	0.648632	0.523505	0.550897	0.463991
	Index	0.179849	0.277003	0.408484	0.335962	0.27604	0.295468			Index	0.211384	0.279492	0.36562	0.320761	0.314264	0.298304

## Sheet: Jewish Autonomous region
Regions of the Russian Federation				Jewish Autonomous region
	Year	Rank
	2015	80
	2016	82
2015		Innovation security components							2016		Innovation security components
		economic	S&T	social	political	geo-ecological	Index				economic	S&T	social	political	geo-ecological	Index
Regional innovation system elements	HR	0.231448	0.590494	0.160281	0.151248	0.153654	0.257425		Regional innovation system elements	HR	0.22148	0.673689	0.118217	0.155926	0.230673	0.279997
	infrastructure	0.0305961	0	0.320465	0.408335	0.497894	0.251458			infrastructure	0.13041	0	0.261177	0.468671	0.495254	0.271102
	R&D	0.0488181	0.0862768	0	0	0.0262274	0.0322645			R&D	0.0295316	0.0820103	0	0	0.0827068	0.0388497
	innovative milieu	0.284591	0.0905077	0.583181	0.160044	0	0.223665			innovative milieu	0.331713	0.00846501	0.500877	0.241795	0.000146668	0.216599
	framework conditions	0.0285874	0.512899	0.590014	0.0991464	0.50126	0.346381			framework conditions	0.0292484	0.522206	0.196339	0.105521	0.561061	0.282875
	Index	0.124808	0.256036	0.330788	0.163755	0.235807	0.222239			Index	0.148477	0.257274	0.215322	0.194383	0.273968	0.217885

## Sheet: Chukotka Autonomous Area
Regions of the Russian Federation				Chukotka Autonomous region
	Year	Rank
	2015	6
	2016	7
2015		Innovation security components							2016		Innovation security components
		economic	S&T	social	political	geo-ecological	Index				economic	S&T	social	political	geo-ecological	Index
Regional innovation system elements	HR	0.44847	0.113815	0.154789	0.179916	0.353381	0.250074		Regional innovation system elements	HR	0.480447	0.108529	0.191254	0.182632	0.364035	0.265379
	infrastructure	0.146634	0	0.408057	0.0969697	0.50671	0.231674			infrastructure	0.172406	0	0.613263	0.135294	0.454314	0.275055
	R&D	0.5	0.00408497	0	0	0.532177	0.207252			R&D	0.5	0.003948	0	0.111077	0.25	0.173005
	innovative milieu	0.511974	0.0502208	1	0.277201	0.245235	0.416926			innovative milieu	0.303679	0.0524831	1	0.280032	0.160077	0.359254
	framework conditions	0.17271	0.336907	0.914098	0.86315	0.57515	0.572403			framework conditions	0.149055	0.271884	0.857628	0.968216	0.609666	0.57129
	Index	0.355958	0.101006	0.495389	0.283447	0.44253	0.335666			Index	0.321117	0.0873688	0.532429	0.33545	0.367618	0.328797
