# Supplementary material for: Macroeconomic dataset for comparative studies on coastal and inland regions in innovation space of Russia
Source: Data Brief. 2019 Oct 14;27:104640. doi: 10.1016/j.dib.2019.104640 (PMC6820115; doi:10.1016/j.dib.2019.104640)
Supplement: Multimedia component 10 [file mmc10.xlsx]

## Sheet: economic
The economic component of innovation security
Year	2015
Administrative unit	I1 – The costs of organizations for the education and training of personnel related to innovation, per 1 employed in the economy, rubles per person.	I2 – The ratio of high-performance workplaces to the average annual number of employees, units per person.	I3 – The share of organizations with websites, %	I4 – Density of public roads with hard surface, km of tracks per 1000 km2 of territory	I5 – The proportion of expenditure on research and development aimed at the development of the economy, in the total domestic expenditure on research and development,%	I6 - The costs of organizations for patents, licenses for the use of inventions, industrial designs, utility models rub. per 1 thousand rubles of product innovation shipped	I7 – The share of high-tech and knowledge-intensive industries in the GRP, %	I8 – Innovative activity of organizations, %	I9 – GRP per capita, thousand rubles per person	I10 – Investments in fixed capital per capita, rubles per person
Belgorod region	0.593236	0.283422	42.754	704	82.8	0.0038844	10.5	12.7	443.086	95036
Bryansk region	0.63082	0.230783	37.0887	307	84.2	0.00314401	20.7	7.7	219.576	50641
Vladimir region	14.1179	0.244883	48.877	336	35	159.356	28.1	11.2	255.399	51030
Voronezh region	9.29062	0.218764	39.6477	327	36.4	0.0213106	18.1	11	352.926	113475
Ivanovo region	0.593577	0.179845	44.8662	333	49.4	0	21.8	4.4	165.496	24882
Kaluga region	45.1659	0.257283	43.7337	321	45.9	151.244	30.7	10.9	331.468	91777
Kostroma region	4.57448	0.217101	36.7735	133	78	17.742	16.8	8.2	241.539	41881
Kursk region	10.9318	0.226984	33.8329	357	22	0	18.2	7.3	299.724	65920
Lipetsk region	15.8528	0.264331	41.2587	520	82.8	0	11.3	20	395.476	100377
Moscow region	21.6942	0.243399	49.2701	720	42.9	0.304278	22.4	8	441.778	85764
Orel Region	3.41768	0.265258	35.7319	364	73.9	0	16.8	9.6	269.862	62927
Ryazan Oblast	21.6294	0.250792	43.0943	264	49.5	2.68001	21.9	12.7	279.033	47839
Smolensk region	4.37934	0.23112	42.9444	283	34.2	0	21.3	7.3	267.335	57234
Tambov Region	48.9964	0.214086	48.9066	282	88.3	0	16.6	9.6	326.48	111365
Tver region	4.79067	0.199016	33.6705	248	35.6	0.0366197	19	7.9	260.478	56082
Tula region	20.1475	0.253165	46.9143	395	74.6	0.0019648	37.3	12.9	315.66	69953
Yaroslavl region	7.97091	0.2351	51.8588	265	79.6	0.0545138	25.3	8.7	339.7	59317
Moscow city	35.5836	0.207083	72.8401	2453	33.7	0.281389	24.6	19.7	1103.45	125866
Republic of Karelia	0	0.236268	54.1176	47	34.8	0.017579	16.4	7.2	334.493	51865
Komi Republic	6.56386	0.355952	38.8149	16	60.9	0	12.1	5.2	607.942	197456
Nenets Autonomous Area	0	0.483483	32.9412	1.2	18.3	0	4.2	5	4990.26	2625864
Arkhangelsk region	0.269092	0.271758	37.454	29	32	0.000765638	26.6	5.9	351.973	50849
Vologda Region	1.97149	0.227937	42.6121	118	40.2	0.103379	21	5.5	394.135	73245
Kaliningrad region	3.78565	0.217273	42.6241	513	39.1	0	22.9	4.1	337.99	70953
Leningrad region	3.77604	0.225508	49.5455	207	23.2	0.28958	13.8	10.1	480.298	127119
Murmansk region	0.822547	0.2988	48.3766	23	41.4	0	17.3	9.4	510.83	131399
Novgorod region	11.9401	0.256779	43.6508	198	78.8	0	30	8.9	389.442	112340
Pskov region	3.53518	0.205345	35.2273	299	22.6	0	19.4	7	204.769	42179
Saint Petersburg city	26.0215	0.26008	62.643	2377	34.3	0.552832	30.9	17.2	580.563	92811
Republic of Adygeya	3.65248	0.219213	50.2385	563	64.3	0	15.9	7.9	183.387	34988
Republic of Kalmykia	0	0.143113	31.2036	47	29.6	0	15.3	2.4	169.111	59380
Republic of Krym	0	0.16653	57.7652	479	63.9	0	21.8	5.1	130.57	25023
Krasnodar Territorry	4.25125	0.144692	40.7848	447	35.7	0.0273768	13.9	6.5	355.017	107029
Astrakhan region	0.161734	0.176115	35.5469	88	68	0	12.5	12.1	314.46	110955
Volgograd region	8.47483	0.215901	31.9817	141	17.8	0.0269775	16.6	6.3	288.162	78455
Rostov region	6.88167	0.213003	38.244	261	19.1	0.279962	20.1	9.9	276.427	72997
Sevastopol city	0	0.181765	43.4629	1019	10.3	0	25.6	0	92.8996	16088
Republic of Daghestan	0	0.086515	35.048	397	31	0	13.1	7.3	186.37	65791
Republic of Ingushetia	0	0.0881201	38.4615	830	17.4	0	19.1	5.6	116.008	42190
Kabardino-Balkarian Republic	0	0.120448	38.102	565	18.7	0	19.9	2.5	145.555	32883
Karachayevo-Circassian Republic	0	0.118869	39.2157	341	2.4	0	18	3.1	143.79	41944
Republic of North Ossetia - Alania	0	0.152019	33.3747	691	44.9	0	17.8	3.8	181.04	36134
Chechen Republic	8.69654	0.112134	37.0699	562	25.2	0	22.5	1.6	116.12	42572
Stavropol region	1.04846	0.198601	52.9041	267	52.9	0.00101064	23.7	6.8	217.648	45081
Republic of Bashkortostan	8.86519	0.225545	48.2826	296	60.4	0.0148983	22.8	9.1	323.572	78046
Republic of Mari El	3.87805	0.193171	38.6655	210	39.6	0	23.4	8.3	241.071	58737
Republic of Mordovia	19.3161	0.227642	33.1779	283	72.3	0	20.6	16.6	231.878	65272
Republic of Tatarstan	43.7487	0.259345	44.4466	423	56.3	0.866628	20.5	20.5	474.695	159800
Udmurtian Republic	12.266	0.270361	48.9632	243	50.4	0.164645	23.6	10.2	328.003	53942
Chuvash Republic	7.90962	0.189438	61.0322	410	78.2	0.413121	28.6	24	202.375	45036
Perm Territorry	495.082	0.303913	40.8371	130	45.9	0.00441643	30.7	10.5	397.621	85826
Kirov region	0.866577	0.265505	31.809	114	90.4	0	29.2	9.8	212.548	42862
Nizhny Novgorod region	76.4313	0.226294	46.6402	290	24.4	0.100147	29.9	13.5	327.474	71991
Orenburg region	4.63287	0.227155	47.5182	167	54.7	0.068296	11.6	10.8	387.83	84709
Penza region	23.34	0.190326	48.3996	286	66.9	0.049322	21.2	14.7	248.853	65852
Samara region	64.094	0.234604	31.0105	304	55.7	1.08355	25.9	5	386.474	94376
Saratov region	2.35758	0.201148	37.413	179	49.7	0.0132888	24.2	6.3	247.963	56270
Ulyanovsk region	11.214	0.234759	41.2245	237	97.3	0.00539174	33.3	5.2	239.21	63060
Kurgan region	0.0472485	0.257643	28.6889	132	54.9	0	25.2	4.2	207.554	32156
Sverdlovsk region	9.45166	0.278872	47.2173	123	33.9	2.67869	24.5	8.5	411.077	80847
Khanty-Mansi Autonomous Area - Ugra	50.6222	0.373434	43.3092	10.6	41.7	0	6	5	1937.02	473054
Yamalo-Nenets AutonomousArea	4.63662	0.460894	41.6773	2.9	0	0.0445537	4	7.4	3376.61	1451285
Tyumen region	9.18212	0.279091	40.3548	84	51.4	0.000152066	21.1	12.3	624.683	150757
Chelyabinsk region	13.2522	0.206076	47.1764	195	8.6	0.250238	20	9.2	334.471	62086
Altai Republic	0	0.278037	40	48	28.3	0	18.9	10.9	194.825	56824
Republic of Buryatia	2.07437	0.209045	35.4286	26	15.3	0	30.5	4.8	208.24	36945
Tyva Republic	0	0.206061	30.3103	21	11.9	0	28	4.9	150.258	41130
Republic of Khakassia	0	0.232293	48.4188	87	36.5	0	15	3	320.096	55828
Altai Territory	4.59352	0.201061	34.1367	221	39.9	0.032888	19.5	12	206.712	32988
Trans-Baikal Territorry	0.945309	0.22865	31.6258	34	57	0.0280411	20.4	6.1	229.304	70291
Krasnoyarsk region	21.5973	0.261724	44.3199	12	17.9	0.00137839	14.9	8.8	565.272	138636
Irkutsk region	2.77149	0.269589	43.681	30	30	0	17.2	7.9	419.885	85372
Kemerovo region	3.27988	0.265723	43.2746	174	35.5	0.00724525	16.3	3.9	309.637	62643
Novosibirsk region	7.5766	0.261533	40.1244	109	16.4	0.0145874	22.6	9.4	356.087	59698
Omsk region	10.9049	0.201673	29.0268	98	63.8	0.00188895	18	6.4	311.973	47626
Tomsk region	14.6892	0.261153	42.0617	24	35.2	0.909932	21.2	12.8	440.396	97575
Republic of Sakha (Yakutia)	4.67475	0.321939	31.3312	3.8	19.9	0	13.5	7	782.629	206651
Kamchatka Territorry	0.141093	0.357437	40.7223	4.2	24.9	0	19.9	11.8	542.797	72151
Primorsky Krai	3.37077	0.260541	40.9048	93	31.4	0	18	6.1	371.099	72085
Khabarovsk region	25.4346	0.270132	53.8275	12	56.1	0	18.4	9.7	427.651	85308
Amur region	0.730417	0.295524	31.3351	34	36.6	0	14.3	5.4	342.763	126537
Magadan region	0	0.316122	35.7231	5.3	32	0	15.1	14.3	846.4	412113
Sakhalin region	0.0521376	0.203684	40.7553	23	46.2	0.000263702	8.2	2.6	1699.93	494963
Jewish Autonomous region	0	0.27027	30.1824	68	9.5	0	15.6	5.3	268.311	71826
Chukotka Autonomous region	5.61934	0.438066	41.637	0.9	97.3	0	13.4	17.8	1269.34	290634

## Sheet: scientific and technological
The scientific and technological component of innovation security
Year	2015
Administrative unit	I11 – The share of researchers with a scientific degree of candidate and doctor of science in the total number of personnel engaged in research and development, %	I12 - Salary in the field of research and development in comparison with the regional average, times	I13 – The number of organizations of innovation and specialized infrastructure per 1 thousand organizations performing research and development	I14 – Number of small innovative enterprises per 1000 researchers	I15 – Domestic costs of research and development from GRP, %	I16 – The number of patents for inventions issued by Rospatent to Russian applicants per 1 million people of population	I17 – The share of extra-budgetary funds in domestic expenditure on research and development, %	I18 – Excess in the volume of exports of technology and services of a technical nature over imports, times	I19 – The degree of depreciation of fixed assets in a full range of organizations at the end of the year, %	I20 – The number of scientific articles published in the Scopus database per 1 thousand people, average annual population
Belgorod region	31.6181	2.2	227.273	88.8031	0.28	107.7	64.7	0	46.9	0.347321
Bryansk region	14.4099	1.295	105.263	40.404	0.2	45.7	30.4	0	46.3	0.0504352
Vladimir region	10.251	2.2	96.7742	8.91663	1.05	172.5	40.4	0.00732285	45.6	0.150564
Voronezh region	9.16981	1.697	111.111	9.3536	0.78	252	39.6	0.207419	44.5	0.233246
Ivanovo region	42.5868	2.1	173.913	12.685	0.42	279.7	45.8	0.567729	44.2	0.418038
Kaluga region	8.66273	1.546	136.364	2.34137	2.98	102	43.3	0.0334505	36.8	0.27819
Kostroma region	27.907	1.716	0	0	0.09	35.3	61.3	0.0011723	48.8	0.14091
Kursk region	6.50294	1.489	111.111	8.81057	0.82	265.2	21.6	4.07692	51.7	0.224368
Lipetsk region	40.1429	1.17	111.111	9.28074	0.09	73.5	73.6	0.0646737	52.6	0.0959378
Moscow region	9.25184	1.215	103.586	0.799649	3.46	170.1	34.7	0.505642	42.2	0.625997
Orel Region	16.3934	1.188	210.526	7.61421	0.26	147.4	35.2	0	48.9	0.0904918
Ryazan Oblast	6.77419	1.716	76.9231	13.3779	0.7	101.8	34.2	0.0115749	53	0.139477
Smolensk region	8.68347	1.462	35.7143	0	0.51	43.8	69.8	13.6208	50.6	0.0519913
Tambov Region	12.6725	1.519	166.667	40.5405	0.63	99	75.5	0.00589333	58.1	0.125899
Tver region	8.15927	1.75	55.5556	10.5221	1.37	102.7	58.9	0.221804	46.8	0.138942
Tula region	8.01637	1.796	43.4783	5.30856	0.89	128.1	47.7	0.382699	43.2	0.092053
Yaroslavl region	13.9104	1.369	69.7674	21.5643	1.57	131.3	45.8	0.313343	51.6	0.269696
Moscow city	18.5897	1.021	149.199	1.77253	2.39	534.8	22.4	2.94465	35.5	2.74815
Republic of Karelia	30.2829	1.656	136.364	48.6891	0.5	34.9	27	0	47.2	0.375475
Komi Republic	24.8864	1.45	142.857	4.22654	0.46	47.9	62.1	0	46	0.24634
Nenets Autonomous Area	3.22581	1.972	0	0	0.03	0	12	0	44.3	0.0458716
Arkhangelsk region	17.1292	2.1	31.25	1.38889	0.35	55.7	16.2	0.194988	47.7	0.186768
Vologda Region	26.6174	1.303	111.111	24.8139	0.08	59.8	46.9	0.167734	48.7	0.0689481
Kaliningrad region	9.11654	1.247	250	23.6111	0.35	47.1	24.7	2.94483	40.3	0.263185
Leningrad region	8.89473	1.008	307.692	0	0.89	29.2	7.1	0.0196262	40	0.379811
Murmansk region	21.819	1.542	96.7742	5.8651	0.64	42	15.8	2.90639	41.8	0.359853
Novgorod region	4.3956	2.9	0	13.1422	0.66	66.6	21.3	5.01055	48.4	0.102074
Pskov region	44.7433	1.275	0	7.80031	0.25	51.1	83.1	0	45.9	0.0385327
Saint Petersburg city	13.659	1.174	127.09	3.02635	3.63	291.1	43.8	1.60823	38.3	2.06865
Republic of Adygeya	27.2401	1.4	0	14.9254	0.25	2.2	50.1	0	51.1	0.162114
Republic of Kalmykia	45.1429	1.211	0	112.676	0.16	78.9	16.3	0	44.3	0.107296
Republic of Krym	18.5561	2.1	86.9565	1.27877	0.5	18.4	2.8	0	71.7	0.0731002
Krasnodar Territorry	26.4436	1.26	66.0377	3.4754	0.35	89.4	51	0.184754	33.1	0.070027
Astrakhan region	30.761	1.255	200	93.3544	0.18	81.5	22	0	49.6	0.106863
Volgograd region	13.5169	1.242	113.208	10.2992	0.46	102.5	42.4	0.0885552	52.4	0.165772
Rostov region	11.1023	1.567	220	9.76187	1.17	132.7	36.3	2.64542	40.5	0.263506
Sevastopol city	27.9503	2.1	0	0	1.72	175.4	4.9	4.00296	54.3	0.368008
Republic of Daghestan	43.6945	1.627	121.951	3.50263	0.17	72	24.6	0	44.8	0.0532801
Republic of Ingushetia	50	1.41	0	0	0.14	2.1	33.4	0	50.5	0.00854153
Kabardino-Balkarian Republic	44.2953	1.705	150	36.7534	0.39	105.5	16.2	0	38.3	0.148578
Karachayevo-Circassian Republic	27.8157	2.8	181.818	3.53357	0.9	27.8	19	0	38.2	0.275406
Republic of North Ossetia - Alania	26.2997	1.6	83.3333	30.303	0.31	159.1	33.5	0	51.3	0.161817
Chechen Republic	56.6845	1.549	500	34.1463	0.18	14.3	38.2	0	49.7	0.0419621
Stavropol region	46.3991	1.389	288.462	8.49257	0.24	59.6	56.5	0.024929	49.5	0.118189
Republic of Bashkortostan	14.3186	1.656	270.27	12.3807	0.63	181	71.1	0.0672426	53	0.240698
Republic of Mari El	27.5862	1.025	125	233.645	0.09	122.5	42.4	0	61.2	0.276686
Republic of Mordovia	10.101	1.444	230.769	41.8118	0.44	81.7	74	0	56.4	0.17075
Republic of Tatarstan	12.8502	1.685	239.669	11.9188	0.67	228	64.1	0.364568	44.4	0.855537
Udmurtian Republic	16.0324	1.414	200	22.3167	0.22	67.9	51.7	0.000455466	62.3	0.155539
Chuvash Republic	7.56173	1.489	200	7.97267	0.55	110	72.6	0	55.4	0.105059
Perm Territorry	7.36029	2.5	140.845	6.58659	1.24	138.9	44.8	0.386798	60.4	0.329704
Kirov region	11.9144	2.2	74.0741	22.5225	0.51	67.1	48.3	0.0670065	52.5	0.0699516
Nizhny Novgorod region	5.85821	2.3	108.911	1.96399	6.13	112	19.9	1.75241	49.7	0.557699
Orenburg region	25.5789	1.265	314.286	3.59066	0.08	33.6	44.6	0.0341983	58	0.0715752
Penza region	7.53022	1.031	517.241	8.1938	1.08	128.3	12.3	0	51.2	0.19154
Samara region	4.16535	1.835	171.053	9.02724	1.4	152.2	29.6	0.194667	53.7	0.307855
Saratov region	20.1144	1.878	428.571	18.4182	0.58	87.2	44.1	0.186473	54.2	0.290728
Ulyanovsk region	6.11037	2.6	225.806	8.86918	2.95	193.2	90.4	1.80314	46.1	0.179351
Kurgan region	26.8256	2.3	133.333	25.1716	0.16	46.4	28.1	0.00708922	54.9	0.0473496
Sverdlovsk region	13.7397	1.824	126.984	3.08293	1.48	117.6	40.2	0.679803	58.5	0.477049
Khanty-Mansi Autonomous Area - Ugra	10.5662	1.383	100	13.986	0.09	22.7	83.9	0	67.4	0.0994195
Yamalo-Nenets AutonomousArea	17.4312	1.455	0	0	0.01	30	0.5	0	59.6	0.0223464
Tyumen region	11.4515	1.284	204.545	10.289	1.25	96.2	91.1	0.0616797	49.5	0.245492
Chelyabinsk region	6.14	1.442	123.077	8.83962	1.26	101.4	18	1.51125	48.5	0.249786
Altai Republic	26.087	1.116	0	13.5135	0.21	4.6	34.8	0	37.8	0.0886194
Republic of Buryatia	45.8136	1.735	200	30.6122	0.51	45.8	17.3	0	35.2	0.191758
Tyva Republic	22.6562	1.471	200	5.78035	0.61	6.3	3.8	0	39	0.0571973
Republic of Khakassia	62.2727	1.144	0	15.2284	0.05	18.6	34.6	0	32.9	0.0372926
Altai Territory	26.8548	1.942	73.1707	27.3973	0.44	77.4	47.2	0	45.5	0.133149
Trans-Baikal Territorry	16.9697	1.472	125	17.094	0.15	30.5	38.7	0	34.9	0.0552893
Krasnoyarsk region	12.0907	1.67	194.444	12.8603	1.06	128.7	16	0.0739941	40.6	0.372376
Irkutsk region	28.0026	1.747	423.077	19.6266	0.43	88.7	36.9	1.23032	46	0.442023
Kemerovo region	33.0651	2.1	312.5	47.6654	0.17	73.2	62.2	0.0510902	46.8	0.192188
Novosibirsk region	24.2172	1.818	254.098	6.09936	2.05	189.7	23.6	46.0726	47.4	2.42984
Omsk region	7.23377	1.362	152.174	34.3434	0.91	106.1	61.5	0.163512	45.4	0.251731
Tomsk region	19.0622	2.3	261.538	24.6914	2.45	375.2	41.1	1.47234	55.3	3.84808
Republic of Sakha (Yakutia)	30.7111	1.416	130.435	18.5968	0.33	84.4	15.8	1.896	41	0.367317
Kamchatka Territorry	25.1545	1.42	235.294	1.53374	0.75	50.6	9.5	0	36.3	0.40101
Primorsky Krai	31.2446	1.934	352.941	12.5392	0.93	109.9	26	3.24217	33.6	0.833722
Khabarovsk region	37.2491	1.354	279.07	10.4322	0.34	119.9	49.1	0.0234613	34.6	0.207258
Amur region	27.7457	1.345	0	19.0736	0.18	168.8	23.7	0	35.9	0.148552
Magadan region	33.3333	1.345	0	0	0.59	27.3	8.1	1.9	40.4	0.679348
Sakhalin region	13.7387	1.065	0	15.2174	0.17	10.3	32.2	467.23	41.1	0.118901
Jewish Autonomous region	41.4	1.55	0	0	0.17	78.3	16.9	0	30.1	0.107591
Chukotka Autonomous region	16.6667	0	0	0	0.06	0	9.6	0	45.3	0.159046

## Sheet:  social
The social component of innovation security
Year	2015
Administrative unit	I21 – Percentage of university students per 10,000 people, pers.	I22 – The share of the employed population with higher professional education at the age of 25-64, %	I23 – The share of households with access to the Internet, %	I24 – The number of subscriber devices of mobile radio telephone (cellular) communication per 1 thousand people of population	I25 – Postgraduate students with the defense of a doctoral (PhD) thesis per organization dedicated to postgraduate training, people	I26 – Postgraduate and doctoral students with thesis defense per 10 thousand people population	I27 – The share of the population that used the Internet to order goods and (or) services in the total population,%	I28 – Percentage of population not using the Internet for security reasons, %	I29 – Average per capita income of the population, rubles per person	I30 – The demand of organizations for employees to fill vacant jobs in % of the total number of jobs for this year
Belgorod region	342.228	30.9376	66.4	180.36	28.5	0.742414	21.8	0.7	28331.2	1.87821
Bryansk region	281.789	28.0677	61.7	174.26	4.5	0.146425	5.7	1.1	25362.4	2.49361
Vladimir region	239.492	27.1214	69.2	171.9	3.4	0.128443	17.5	0.2	23729.2	3.78503
Voronezh region	393.297	31.8975	70.9	179.03	5.40909	0.527376	9.7	0.8	29922.1	2.15916
Ivanovo region	304.193	28.619	67.3	169.08	3.22222	0.280627	18.8	0.3	22555.8	2.38044
Kaluga region	218.198	29.3978	68	192.24	1.2	0.1188	11.5	0.4	27703	2.52906
Kostroma region	208.719	27.356	63.1	171.07	5.33333	0.260377	11	0.5	22442.2	2.95485
Kursk region	487.777	34.2523	61.5	177.79	7.83333	0.446947	11	1.2	25801.4	2.43672
Lipetsk region	215.666	30.2788	70.4	169.39	6.66667	0.181504	15.8	0.3	27664.8	1.60462
Moscow region	153.013	44.4145	78.1	415.07	0.376623	0.0412382	23.1	0.2	37701.8	3.81729
Orel Region	420.457	33.0528	68	207.14	5.14286	0.498361	12.1	0.2	22828.9	2.23565
Ryazan Oblast	314.591	30.4366	63.3	185.31	4.33333	0.22952	14	0.2	24225.9	2.16126
Smolensk region	273.359	32.9074	71.6	205.28	1.28571	0.0935843	14.6	1	24757.2	2.39837
Tambov Region	277.846	25.9555	68	177.62	4.42857	0.321848	15.7	0	25089.2	1.32294
Tver region	223.737	27.6271	66.6	193.79	2.5	0.114513	14.8	0.2	23453.6	2.39856
Tula region	232.122	29.6987	74.4	198.9	13	0.192053	22.5	0.1	26289.9	3.31424
Yaroslavl region	292.371	29.4735	69.2	183.88	3.36364	0.298789	23.1	0.1	27363.3	2.09962
Moscow city	616.142	48.1093	80.4	415.07	2.85427	0.956466	37.3	0.4	59850.3	4.35353
Republic of Karelia	227.204	28.4035	74.6	181.84	1	0.142586	27	0.7	25717.4	2.46703
Komi Republic	239.429	28.3786	83.2	192.76	0.636364	0.0813386	31.3	0.1	32545	2.81439
Nenets Autonomous Area	0	24.1146	69.9	198.34	0	0	36.3	1.4	70870.7	4.01866
Arkhangelsk region	200.763	27.1498	76.8	206.03	2.5	0	27.4	0	31114.3	2.75816
Vologda Region	204.793	26.6266	62.9	179.85	0.8	0.0336332	18	0.3	25582.4	1.79659
Kaliningrad region	280.376	32.2785	79.4	200.59	22	0.46263	19.5	0.1	25875.3	2.92388
Leningrad region	55.4682	27.1192	76.4	366.97	0	0	24.6	0.2	24746.7	3.05976
Murmansk region	201.975	35.1239	87.3	215.86	0.153846	0.0261712	39.7	0.4	36848.3	3.02754
Novgorod region	202.845	25.6393	71.4	195.72	17	0.29164	16.7	0.4	25773	1.90605
Pskov region	222.24	27.7329	65.6	182	0.666667	0.0308261	12.9	0.2	21710.3	3.16575
Saint Petersburg city	580.427	43.2672	87.4	366.97	3.37879	0.890817	25.6	0.2	39935.4	3.87715
Republic of Adygeya	279.902	34.7539	64.3	115.45	10	0.466356	9.6	0.7	22646.2	1.61268
Republic of Kalmykia	306.602	35.5886	70.4	156.46	5	0.178827	10.3	1.2	14230.4	1.17041
Republic of Krym	237.847	31.581	70.8	8.6	2.4	0.0683671	13.2	0.1	15658.2	0
Krasnodar Territorry	236.608	29.5897	70.1	244.35	3.10714	0.160479	14.2	0.8	31374.8	3.22464
Astrakhan region	370.754	32.4692	77.2	180.95	2.66667	0.166667	15.9	0	24057.2	1.91236
Volgograd region	281.378	31.6265	72.1	173.96	7.30769	0.387977	15.3	0.8	21718.8	2.74891
Rostov region	352.125	31.5649	74.9	186.89	4	0.287804	23.2	0.4	26558.3	4.51789
Sevastopol city	364.001	44.5824	82.4	2.1	0	0	32.5	0	17882.4	0
Republic of Daghestan	235.401	30.5303	61	114.21	2	0.10989	7.1	0.7	26738.4	0.48199
Republic of Ingushetia	187.446	28.4996	80.2	119.35	16	0.341661	5.4	1.6	14713.4	0.219671
Kabardino-Balkarian Republic	197.97	30.451	72.2	138.84	3.71429	0.313407	16.3	0.2	19101.7	0.979455
Karachayevo-Circassian Republic	280.57	42.1638	63	131.64	0.666667	0.0640478	8.2	0.7	17267.9	1.70727
Republic of North Ossetia - Alania	370.788	38.6568	71.2	148.08	2.44444	0.354862	13.2	0.1	22003.2	0.911581
Chechen Republic	237.568	24.8922	83.3	122.76	2	0.0434091	18.1	0	22916.8	0.770693
Stavropol region	312.95	35.5037	71.4	158.28	5.66667	0.367778	11.8	0.2	22968.5	1.91776
Republic of Bashkortostan	281.049	27.5197	71.2	173.57	3.86667	0.292276	11.8	0.3	27730.3	2.17491
Republic of Mari El	286.427	28.7363	71.2	183.89	3.33333	0.145624	13.7	0.9	18513.4	1.71852
Republic of Mordovia	373.372	34.6496	69.6	154.78	12	0.631032	18.4	0.2	17854.9	1.73007
Republic of Tatarstan	421.846	34.546	83.1	175.66	4.61765	0.409125	20.1	0.5	32155.5	2.24325
Udmurtian Republic	338.065	25.7063	69.4	175.8	2.75	0.144994	14.2	0.2	24454.5	2.97425
Chuvash Republic	310.109	29.8618	73.2	178.27	6.5	0.218199	34.6	0.5	18289.2	2.11505
Perm Territorry	251.931	27.0283	67.8	190.43	4.71429	0.254202	20.6	0.3	32042.6	2.63132
Kirov region	279.019	25.5359	64.9	177.9	3	0.184488	15.5	0.1	22148.6	2.04134
Nizhny Novgorod region	301.178	33.0643	61.1	194.05	3.2	0.257258	13.4	1.1	30838.6	3.37308
Orenburg region	267.31	27.4227	71.9	181.15	10.5	0.425447	12.1	0.3	22954.3	1.87804
Penza region	297.76	30.1102	62.4	162.1	9.5	0.288419	24.3	2.4	21818.8	1.50894
Samara region	346.113	37.7002	67.6	190.84	4.6087	0.34587	19	0.2	27738.9	2.46327
Saratov region	339.67	32.4338	65.7	177.98	10.4286	0.630446	11.2	0.5	20075.2	2.44589
Ulyanovsk region	312.272	26.8578	62.9	192.56	5.6	0.222205	7.9	0.5	22778.6	1.58427
Kurgan region	246.341	31.4509	61	155.43	2	0.0923894	14.3	0.7	20581.1	2.25478
Sverdlovsk region	312.632	29.5301	69	189.36	2.61702	0.293391	23.8	0.1	34805.5	2.38179
Khanty-Mansi Autonomous Area - Ugra	167.739	38.5565	83.3	216.39	2.16667	0.0802766	27.9	0.2	44507.2	2.35422
Yamalo-Nenets AutonomousArea	48.6235	37.0802	91.7	268.37	0	0	32.5	0.1	66794.6	2.60568
Tyumen region	449.167	31.4254	67.4	214.78	3.28571	0.319001	20.6	0.6	28937.3	2.12352
Chelyabinsk region	315.087	31.6125	66.6	195.14	6.14286	0.254358	20.1	0.2	24578.4	2.3075
Altai Republic	154.954	29.5452	74.2	151.82	0	0	25.1	0.1	18254.1	1.28572
Republic of Buryatia	341.795	31.7872	59.7	148	6.55556	0.632395	9.5	0.6	25480.2	2.75278
Tyva Republic	158.093	32.896	68.6	139.93	0.5	0.0317763	15.7	0.1	15245.5	0.951287
Republic of Khakassia	160.475	28.6586	76.5	183.99	3	0.0559388	9.3	0.1	20789.1	2.2389
Altai Territory	255.434	28.8522	66.1	158.89	3	0.197413	14	0.2	20985.2	1.67
Trans-Baikal Territorry	249.268	23.5177	65.1	142.12	6	0.258017	11.7	0.6	22980.2	1.90519
Krasnoyarsk region	312.891	29.1402	68.7	170.77	2.75	0.171167	18.5	0.7	27102.2	2.59655
Irkutsk region	328.365	30.0157	74.6	205.17	2.11111	0.244418	17.7	0.3	22445	2.54922
Kemerovo region	226.738	29.0125	69.4	165.84	2.25	0.110241	16.5	0.1	21826.9	1.6219
Novosibirsk region	399.426	34.358	72.7	184.59	1.1831	0.312216	16.8	0.6	24175.9	2.12409
Omsk region	448.357	28.0766	73.3	191.41	2.06667	0.161755	13.3	0.2	25839.5	2.36036
Tomsk region	590.223	33.754	67	176.32	8.83333	1.627	18.9	0.4	24845.6	1.96042
Republic of Sakha (Yakutia)	279.789	33.3936	75.5	158.78	0.181818	0.0208703	32.8	0.3	37804.7	2.28045
Kamchatka Territorry	202.331	40.0267	75.3	199.7	0.5	0.0631512	29.8	0.4	41028.6	5.29299
Primorsky Krai	280.875	32.4384	74.3	182.7	0.863636	0.119103	18.5	0.4	32982.6	3.67426
Khabarovsk region	417.166	35.1436	72.6	184.64	1	0.13468	16.4	0.2	36620.6	4.18029
Amur region	240.304	31.3044	67.1	170.2	1.28571	0.111414	15.1	0.3	30197.1	2.65323
Magadan region	304.144	34.6617	91.1	233.7	0	0	25.3	0	50172.7	4.11873
Sakhalin region	182.416	31.2401	68.3	202.25	0	0	30.6	0.1	49585.3	4.33154
Jewish Autonomous region	189.502	23.8374	68.2	157.09	0	0	16.8	0.1	24427.2	6.37972
Chukotka Autonomous region	91.712	27.4703	73	167.49	0	0	60.2	0	61639.7	6.3234

## Sheet: political
The political component of innovation security
Year	2015
Administrative unit	I31 – Expenditures of the consolidated budget of the region on education from GRP, %	I32 – The share of civil servants who have received additional vocational education outside the territory of the Russian Federation in the total number of persons who have replaced civil service positions and who have received additional professional education	I33 – The share of public authorities and local governments, which had a speed of data transmission via the Internet of at least 2 Mbit/s, %	I34 – The share of electronic document circulation between state authorities, in the total volume of interdepartmental document circulation, %	I35 – The amount of expenditure on research in the total expenditures of the consolidated budget of the region (for the Russian Federation without taking into account research in the field of national defense), %	I36 – The share of expenditures on scientific research of the consolidated budget of a region (for the Russian Federation without taking into account research in the field of national defense) per 1 researcher, %	I37 - The volume of funds of the consolidated budget of the region, provided for the implementation of all federal targeted programs, per 1000 rubles GRP, rubles	I38 – The share of the population that used the Internet to obtain state and municipal services in the total population that received state and municipal services	I39 – Revenues in the consolidated budget of the region for 1 employed, thousand rubles per person	I40 – The volume of “social” expenses (health care, education, social policy) in the consolidated budget of the region per capita, rubles per person
Belgorod region	3.40056	0.06	53.1131	57.5	0.054927	35488.4	0.406127	40.5	107.536	28137.8
Bryansk region	4.96463	0	44.2639	30.5	0	0	0.463238	26.2	90.975	25991.1
Vladimir region	4.81053	0.08	63.7191	37.8	0.0118217	3008.02	1.56504	45.6	86.6862	26014.6
Voronezh region	3.52555	0	53.3333	72.9	0	0	0.808715	39.2	90.1073	26376.1
Ivanovo region	6.11149	0	53.8678	48.6	2.81996e-05	23.8563	1.14449	39.5	80.5978	23308
Kaluga region	4.4901	0	54.3646	89.3	0.0206488	3011	0.357605	40.7	108.195	33119.1
Kostroma region	5.51321	0	47.0199	12.3	0	0	0.705568	12	83.8327	26306
Kursk region	4.73734	0	39.9119	37.5	0	0	0.712464	13.1	98.7794	28296.3
Lipetsk region	3.4088	0.07	66.6667	50.1	0.00594163	8120.65	1.15703	30.1	103.749	28682.9
Moscow region	4.82254	0.02	76.1513	56.7	0.097136	13336	1.16177	41.6	157.797	42434.2
Orel Region	4.93359	0	48.3709	34.8	0	0	4.00936	19.9	95.1429	28241.6
Ryazan Oblast	4.7229	0	49.1765	81.7	0.00857322	2959.87	0.675266	22.7	100.235	26442.2
Smolensk region	4.78647	0	54.4937	51.9	0	0	3.0642	26.6	83.6799	29312.1
Tambov Region	3.73833	0	57.0037	29.5	0.00638067	5616.55	0.908536	35.2	97.5422	25788.3
Tver region	5.24835	0.06	48.1571	36.7	0.00386833	979.361	0.771807	24	98.5893	28174.9
Tula region	4.51384	0	65.2878	56.9	0.0102346	2587.92	0.305944	55.6	101.566	31517
Yaroslavl region	5.0241	0.06	62.2909	49.1	0	0	0.226835	32.4	101.837	33294.9
Moscow city	1.85529	0.01	88.5552	54.8	0.102751	12161.5	0.608156	64.3	194.641	57510.3
Republic of Karelia	5.21289	0	73.1638	33.8	0.00259209	1872.66	1.10493	26.2	122.54	40964.4
Komi Republic	4.64999	0	53.5106	49.8	0.00835462	5373.29	0.697952	21.2	154.032	56043
Nenets Autonomous Area	2.24179	0.29	29.3103	32.6	0	0	0	15.7	554.673	230424
Arkhangelsk region	6.22547	0	47.7766	55.6	0.00593461	6693.21	5.6651	44.5	149.332	45316.7
Vologda region	3.31828	0	50.4228	32.3	0.00166629	2481.39	0.273965	34.6	104.789	30462.2
Kaliningrad region	4.16364	0	68.5328	39.9	0.00754376	7358.33	3.10961	58.4	123.665	30205
Leningrad region	3.70534	0.78	70.6485	39.5	0.0321735	13685.5	1.24821	51	157.36	35451.3
Murmansk region	5.26596	0.08	63.7195	50.2	0.105334	70044.6	0.318739	37.5	173.685	55086
Novgorod region	3.33465	0	55.0336	52.5	0.00669684	2501.79	0.387481	34.2	100.214	28267.5
Pskov region	5.02627	0	53.9623	35.1	0	0	0.36306	35.3	90.8085	25795.2
Saint Petersburg city	3.12627	0.02	77.9949	51.8	0.0245472	2512.92	1.36425	40.6	141.374	45678.1
Republic of Adygeya	5.89614	0	56.2319	11.1	0.121224	164264	0.506488	12.5	109.637	25008.2
Republic of Kalmykia	6.85489	0	32.7416	50.9	0.170091	148094	1.96888	22.2	100.693	27615.5
Republic of Krym	9.51037	0	87.6221	7.3	0.256153	328144	0.31808	16	112.31	29136.2
Krasnodar Territorry	3.67853	0	51.341	31.5	0.00917004	4260.07	0.197258	28.4	93.0209	27708.7
Astrakhan region	3.82339	0.12	54.2636	54.2	0.02474	16500.9	0.48836	28.4	80.5065	26392.3
Volgograd region	4.04851	0	46.8868	61.8	0.0130313	6871.58	2.90415	33	85.2746	25645.9
Rostov region	4.69249	0	48.6249	49.7	0	0	1.33457	49.6	87.6403	27695.7
Sevastopol city	9.4038	0	86.4516	46	0.581469	154959	1.19597	15.1	123.373	26107.7
Republic of Daghestan	5.59072	0	62.3482	64.7	0.0266411	22091.7	1.15686	3	85.1889	21212.3
Republic of Ingushetia	12.0016	0	40.1316	89.8	0	0	7.83574	8.4	159.329	32526.2
Kabardino-Balkarian Republic	7.80204	0	67.25	82.7	0.00828048	4138.59	9.45168	15.3	82.7723	23782.2
Karachayevo-Circassian Republic	10.2368	0	45.0704	51.6	0.108534	89106.2	11.4192	15	130.164	30000.4
Republic of North Ossetia - Alania	6.44698	0	61.1969	43.5	0.111263	78767.2	1.95238	34.1	84.3302	24106.9
Chechen Republic	18.1629	0	30.9201	22.5	0.143887	261171	3.69103	40.3	150.772	39765.4
Stavropol region	4.99502	0	48.3043	65.5	0.0493591	27120.5	1.07019	28	76.6174	24690.7
Republic of Bashkortostan	4.12108	0	42.6958	49	0.138704	64281.6	0.534635	52	99.9549	27364.5
Republic of Mari El	4.4743	0	47.9871	53.6	0.0484318	135083	0.262684	27.2	89.0364	22939.1
Republic of Mordovia	5.71016	0	48.6559	55.4	0.252253	206141	2.71469	40.9	96.7073	26848.7
Republic of Tatarstan	3.62598	0	53.9597	65	0.212099	77691.5	0.525369	65.2	124.332	32073.5
Udmurtian Republic	5.08668	0	57.2064	44.5	0	0	0.382626	35.5	90.2532	31177.4
Chuvash Republic	5.71954	0	55.0328	60.5	0.062066	33416.5	0.243527	48.4	78.6172	23867.5
Perm Territorry	4.01175	0	58.9581	57.9	0.0334227	8605.55	1.24217	34	105.69	33147.9
Kirov region	6.13368	0	36.0257	9.5	0	0	1.64392	33.8	91.5335	27034
Nizhny Novgorod region	4.19847	0	57.2595	54.4	0	0	1.31255	32.2	92.4822	30298.4
Orenburg region	3.45568	0.05	58.6412	57.5	0.0545394	94581.2	0.316015	18.5	99.055	30966.9
Penza region	4.00948	0	53.0539	52.7	0	0	0.436608	29.7	76.9094	22820.7
Samara region	3.37073	0	44.4496	56.3	0.00418058	1127.63	0.995565	38	92.2145	31250
Saratov region	4.36366	0	48.2036	53.7	0.00180121	603.124	1.41288	35.6	75.6911	24329.9
Ulyanovsk region	4.67336	0	53.695	61.6	0	0	1.35609	41.2	78.3809	27005.2
Kurgan region	6.80854	0	36.5079	51	0	0	0.325464	41.3	94.5067	29334.6
Sverdlovsk region	4.50463	0	60.6103	25.5	0	0	0.268757	33.6	103.886	37280.5
Khanty-Mansi Autonomous Area - Ugra	2.29995	0	64.0043	43.6	0.0680302	115930	0.000190231	27.4	265.395	92187.7
Yamalo-Nenets AutonomousArea	1.92796	0	45.0253	76.5	0.149879	3.77494e+06	0.00161846	52.7	349.543	126706
Tyumen region	2.88909	0.08	55.4433	45.7	0.00454144	1388.9	1.28335	45.9	194.568	40239.7
Chelyabinsk region	4.3536	0.32	64.4427	25.2	0	0	1.09887	33.1	89.3435	30056.4
Altai Republic	12.2927	0	47.2376	39.8	0.131357	312995	0.827687	23.4	198.104	48763.5
Republic of Buryatia	7.81133	0	44.3067	64.1	0.00739883	5830.9	2.2453	12.2	132.773	34519.6
Tyva Republic	16.3812	0	40.1079	57.4	0.430643	556841	0.632274	30.3	213.72	46544
Republic of Khakassia	5.43914	0.13	61.3779	49.1	0.0730153	123609	1.08032	21.2	119.304	37041.6
Altai Territory	5.06551	0	45.9251	37.2	0.0193245	10826.7	0.293706	32.2	90.4528	25829.8
Trans-Baikal Territorry	8.04054	0	44.9814	50.8	0	0	1.71117	23.1	111.88	36167.7
Krasnoyarsk region	4.36596	0.05	46.1423	26.5	0.0671416	34617.1	1.53122	31.5	148.425	48771
Irkutsk region	4.37784	0	50.2481	43.2	0.0294446	19595.4	0.884581	29.6	111.399	37154.7
Kemerovo region	5.00367	0	62.3336	38.6	0	0	0.946706	26.7	107.642	32178.8
Novosibirsk region	4.63642	0	61.2288	40.4	0.00195147	278.465	0.384381	28.9	96.7057	33187.5
Omsk region	3.74623	0.05	43.9825	56.9	0.000235198	100	0.678015	42.7	84.7316	27644.8
Tomsk region	4.36059	0	67.5758	57.8	0.00656386	913.052	0.270014	47.1	129.213	36873.5
Republic of Sakha (Yakutia)	7.92105	0	33.3333	45.1	0.112999	182246	1.50588	23.6	386.313	104858
Kamchatka Territorry	9.21263	0	19.3483	56.3	0.00177176	1779.14	1.73598	27.8	383.276	100683
Primorsky Krai	3.81781	0	51.2219	41.1	0	0	1.52005	54.8	111.855	34065.1
Khabarovsk region	4.76277	0	60.6635	38.5	0.147806	112478	1.32462	26.2	133.125	44540
Amur region	4.71234	0	46.8254	52.7	0.0033369	5130.52	1.11003	38.9	132.627	38617.7
Magadan region	5.57233	0	15.9329	50.9	0	0	4.62884	6.4	287.957	106537
Sakhalin region	2.95734	0	51.0358	38.7	0.00276297	12773.2	4.75895	40.5	776.377	111615
Jewish Autonomous region	6.78827	0	45.7692	35.1	0	0	1.25015	16.1	146.811	43420.2
Chukotka Autonomous region	7.72327	0	6.32184	23.3	0	0	5.26601	8.8	847.538	173163

## Sheet: geo-ecological
The geo-ecological component of innovation security
year	2015
Region	I41 – The share of workers in manufacturing organizations working in hazardous and dangerous working conditions, of the total number employed in manufacturing industries, %	I42 - The concentration of labor. people per sq.km	I43 – Payment for excess emissions of pollutants (disposal of production and consumption waste) per organization, thousand rubles	I44 – Payment for environmental protection services per organization, thousand rubles	I45 – The number of articles published annually in the “Environmental Sciences” section of the Scopus database per 1,000 researchers	I46 – The cost of research and development to reduce the negative anthropogenic impacts on the environment in the current costs of environmental protection for 1 person employed in the field of research and development, rubles per person	I47 – The share of organizations that carried out environmental innovations in the total number of organizations surveyed, %	I48 - The dedicated costs associated with environmental innovation, per organization, mln rubles per unit	I49 – Concentration of emissions into the atmosphere from stationary and mobile sources of pollution, tonnes per sq.km	I50 – The share of investments aimed at protecting the environment and in environmental management from GRP, %
Belgorod region	51.6	29.756	0.493558	18.5845	9.04159	856.489	1.99501	0.498667	10.3838	0.193923
Bryansk region	42.2	17.89	0.547287	12.4147	17.2414	0	0.566038	16.7366	3.32378	0.000576791
Vladimir region	30.6	26.1165	0.965004	11.5876	1.71233	127.611	1.22449	0	5.26117	0.0382242
Voronezh region	31.7	22.262	0.597425	16.2754	15.4321	39.717	2.1645	2.48462	6.22031	0.132011
Ivanovo region	42	25.6121	0.421347	7.74427	14.8148	0	0	0	5.82243	0.0256787
Kaluga region	44.4	17.9688	0.900852	13.4781	28.3768	17.4041	2.88066	57.3716	4.63423	0.379098
Kostroma region	44.1	5.40128	0.0722135	9.99832	27.7778	0	0.684932	13.5899	1.82392	0.0254206
Kursk region	39.2	19.0333	0.487383	13.9777	15.9574	0	1.52905	0	4.27333	0.0289318
Lipetsk region	53.7	24.7943	1.5668	37.0908	0	0	2.30769	2878	19.2625	0.408794
Moscow region	24.4	88.8875	0.749038	18.3363	10.3223	55.4365	1.62376	16.4178	22.4605	0.0202378
Orel Region	32.8	15.5985	0.257621	9.51542	33.3333	0	2.38908	3.0284	4.76923	0.0909841
Ryazan Oblast	25.1	13.5884	3.44587	11.3187	9.52381	0	1.47929	3.54465	5.81566	0.139406
Smolensk region	35.2	10.6445	0.457376	6.80821	16.129	0	1.89189	1.1016	2.87149	0.134251
Tambov Region	32.6	15.2421	0.886717	14.4475	14.8515	664.994	0.873362	43.733	4.47826	0.204441
Tver region	33.3	8.36434	0.409002	17.9999	10.6667	144.691	1.37931	1.2735	2.27672	0.0425756
Tula region	32.3	31.2564	1.53705	23.9813	6.00601	37.3134	2.67261	27.5795	13.1323	0.077106
Yaroslavl region	36.9	19.019	1.46	21.4949	6.82594	42.0953	2.21465	20.6799	5.35359	0.106038
Moscow city	13.6	2718.26	0.0941342	9.21529	23.4705	182.077	1.8239	24.8842	377.846	0.0699744
Republic of Karelia	59.5	1.81333	2.59217	8.40845	38.4615	0	2.41546	17.8982	1.01385	0.116741
Komi Republic	54.4	1.14358	21.6909	60.7207	36.5112	0	1.29199	60.1801	1.67226	1.41356
Nenets Autonomous Area	49.3	0.1292	30.5946	817.946	0	21500	0	0	0.598416	0.185659
Arkhangelsk region	59.6	1.42307	4.99313	28.86	396.648	530.144	0.907029	756.516	0.653111	0.136356
Vologda Region	63.7	4.22742	0.776296	9.49528	27.7778	3687.62	0.502513	6.5287	4.04083	0.870893
Kaliningrad region	47.3	35.0769	0.458774	4.22506	128.866	452.068	0.913242	2.343	8.06623	0.0866635
Leningrad region	49.1	11.5144	2.46748	41.2128	3.11042	171.255	1.31868	127.535	5.06555	2.4689
Murmansk region	68.2	3.14006	7.91089	40.9662	50.8806	7040.99	2.87206	152.697	2.29745	0.44165
Novgorod region	39.9	5.9843	0.998718	23.2468	27.7778	0	1.47601	0	2.6055	0.102626
Pskov region	29.8	6.04068	0.711993	11.0916	35.5191	0	0.37037	0	2.18953	0.0146173
Saint Petersburg city	27.1	2119.43	1.07496	9.01633	25.4606	43.6921	2.42678	108.218	372.071	0.174962
Republic of Adygeya	17.9	25.8684	0.57128	8.27927	26.3158	569.892	1.75439	0	6.02564	0.457536
Republic of Kalmykia	11.5	1.93475	0.117983	2.45408	12.6582	0	0	0	0.519411	0.226004
Republic of Krym	38.9	36.9353	1.2391	4.68015	32.1543	71.599	1.8	0.9	2.43678	0.00353675
Krasnodar Territorry	35.5	35.7865	0.630812	24.2493	9.79592	1103.18	1.03093	0.243	9.84901	0.159925
Astrakhan region	47.6	10.8026	1.45361	59.0759	17.4216	27.8671	1.81269	83.5728	4.41429	0.105663
Volgograd region	44.5	11.5854	0.88776	24.4145	22.4299	24.5073	1.02696	7.39825	3.69973	0.806587
Rostov region	35.2	21.1049	0.579863	18.2129	19.3687	0	1.4437	11.1913	6.12574	0.370803
Sevastopol city	36	221.13	0.736479	3.85239	86.1111	0	0	0	8.33333	0
Republic of Daghestan	14.3	25.8637	0.013407	1.19467	17.6152	1653.05	1.21951	0.24	4.81909	0.00200708
Republic of Ingushetia	0	61.9846	0	0.08967	0	0	0	0	8.19444	0.49838
Kabardino-Balkarian Republic	30.7	34.1669	0.0408163	1.1531	5.05051	0	0.621118	0	6.88	0.319114
Karachayevo-Circassian Republic	17.9	15.2031	3.94865	6.46191	6.13497	0	0	0	3.53846	0.178947
Republic of North Ossetia - Alania	36.5	41.118	0.101602	1.79149	63.9535	38.2263	2.27273	12.67	10.1375	0.139806
Chechen Republic	11.2	39.6026	1.11644	3.33181	53.4591	0	0.526316	0	7.9359	0.140457
Stavropol region	38.3	20.8	0.612844	6.72394	7.72201	43.3536	0.660793	9.45975	5.16012	0.333915
Republic of Bashkortostan	40.2	14.112	1.73897	33.841	22.8233	559.308	1.11111	5.16433	6.20434	0.490178
Republic of Mari El	36	15.3447	0.376778	9.7719	0	0	0	0	3.4359	0.00181316
Republic of Mordovia	47.1	17.0929	0.290215	12.6755	50	41424.2	2.64901	2.84393	3.72797	0.14016
Republic of Tatarstan	56.6	30.4156	1.48844	34.7341	125.536	28.486	4.69974	285.02	9.03392	0.24428
Udmurtian Republic	38.8	19.4896	2.02551	20.2438	3.89105	588.272	1.70132	0.773725	6.5772	0.0743981
Chuvash Republic	41.2	36.6747	1.84975	22.6753	163.265	541.667	3.06122	2.22737	6.54098	0.239085
Perm Territorry	54.8	8.14403	0.438944	7.22381	37.037	0	2.51196	146.286	3.66417	2.07649
Kirov region	50	5.6395	4.68098	68.846	43.6893	317.525	1.24481	8.65933	1.77409	0.0475423
Nizhny Novgorod region	46.1	23.0251	2.68447	17.3218	9.82486	25.5499	2.43665	16.4307	5.5	0.191439
Orenburg region	50.7	8.17905	0.524196	14.3056	49.3827	0	2.31959	49.3007	6.12854	0.288769
Penza region	24.5	16.174	4.15106	88.2405	96.3303	20587.9	1.56556	1.5504	3.45392	0.0151064
Samara region	51.6	32.8002	2.50013	31.1688	26.465	0	1.11663	25.3237	10.7276	0.514799
Saratov region	28.5	12.4197	0.377522	15.4818	6.63507	235.844	0.78125	2.7685	3.82213	0.0995683
Ulyanovsk region	45.1	17.4863	0.922981	27.6446	25	0	1.22888	52.2489	3.94624	0.0580686
Kurgan region	43.8	5.93819	0.570605	10.4596	5.55556	34.2772	0.572519	12.5648	1.58042	0.0978802
Sverdlovsk region	51	11.8019	3.4879	19.8074	29.9103	3775.94	2.26678	15.1189	7.22851	0.295551
Khanty-Mansi Autonomous Area - Ugra	41.9	1.71561	18.893	197.411	76.555	489.889	1.1041	2239.17	3.0215	0.178808
Yamalo-Nenets AutonomousArea	49.9	0.410378	39.961	301.177	157.895	165101	1.85874	0	0.930976	0.189705
Tyumen region	39.8	4.37773	1.87699	11.9863	45.4545	133.254	1.72043	0	1.83698	0.530577
Chelyabinsk region	57	20.9822	1.20198	10.9684	39.8707	0	2.56709	35.3726	10.6565	0.289687
Altai Republic	40.7	1.07318	0.453406	1.80108	27.7778	884.058	0.775194	0	0.361679	0.296745
Republic of Buryatia	34.5	1.30443	1.54894	8.08575	24.1379	14.218	0.37037	2.6498	0.629092	0.33449
Tyva Republic	8.3	0.742045	1.29767	3.36376	57.4713	0	0	0	0.206406	0.000652913
Republic of Khakassia	59.8	4.25758	1.50164	14.6003	0	0	0.746269	0	2.16071	0.0656678
Altai Territory	43.1	7.02593	0.596228	5.46701	28.3353	0	1.9678	3.55037	2.62679	0.0336081
Trans-Baikal Territorry	56	1.24025	50.258	101.159	47.619	32189.9	0.57971	1.214	0.541561	0.17233
Krasnoyarsk region	64.7	0.634098	2.52563	13.229	69.0789	81.6651	1.26706	70.3117	1.15405	0.538753
Irkutsk region	56.1	1.62546	2.74547	23.4536	64.2202	21.4087	1.55039	268.011	1.06595	0.205256
Kemerovo region	66	14.3801	0.923248	11.3793	70.9939	0	0.636943	4.92085	16.3929	0.37673
Novosibirsk region	37.4	8.10493	0.182908	5.26127	55.5768	0	1.47348	2.50575	2.58943	0.091855
Omsk region	39.5	7.44371	11.7569	18.7628	23.4604	37001.1	0.816327	48.601	2.80085	0.243211
Tomsk region	48.4	1.67453	0.655858	4.58287	186.563	415.961	1.89076	1.5653	1.26368	0.412697
Republic of Sakha (Yakutia)	38.5	0.162561	5.33851	15.6194	37.6266	6901.78	1.5625	0.9054	0.116426	0.655073
Kamchatka Territorry	42.5	0.40679	5.51053	31.4839	24.5614	784.643	0.694444	0	0.166703	0.251782
Primorsky Krai	46.3	6.41536	82.3221	6.36616	56.1983	681.012	1.16883	3.02787	2.59684	0.171258
Khabarovsk region	51.7	0.924236	1.09691	2.36451	22.339	11.7474	3.33333	62.4171	0.331133	0.23095
Amur region	42.4	1.13779	4.09073	11.95	15.625	501.445	0.60241	0	0.609837	0.218614
Magadan region	34.3	0.201696	3.93571	15.2166	51.8868	229.56	1.14286	0	0.121297	0.481551
Sakhalin region	49	3.21201	2.27159	94.7041	73.7705	736.486	0.660066	254.035	1.55454	0.153272
Jewish Autonomous region	47.3	2.33033	1.10218	7.59448	37.594	384.615	0	0	0.944904	0.0121579
Chukotka Autonomous region	20	0.04468	3.47944	45.6325	750	10625	2.22222	50.7412	0.0361746	0.371074
