# Supplementary material for: Macroeconomic dataset for comparative studies on coastal and inland regions in innovation space of Russia
Source: Data Brief. 2019 Oct 14;27:104640. doi: 10.1016/j.dib.2019.104640 (PMC6820115; doi:10.1016/j.dib.2019.104640)
Supplement: Multimedia component 11 [file mmc11.xlsx]

## Sheet: economic
The economic component of innovation security
Year	2016
Administrative unit	I1 – The costs of organizations for the education and training of personnel related to innovation, per 1 employed in the economy, rubles per person.	I2 – The ratio of high-performance workplaces to the average annual number of employees, units per person.	I3 – The share of organizations with websites, %	I4 – Density of public roads with hard surface, km of tracks per 1000 km2 of territory	I5 – The proportion of expenditure on research and development aimed at the development of the economy, in the total domestic expenditure on research and development,%	I6 - The costs of organizations for patents, licenses for the use of inventions, industrial designs, utility models rub. per 1 thousand rubles of product innovation shipped	I7 – The share of high-tech and knowledge-intensive industries in the GRP, %	I8 – Innovative activity of organizations, %	I9 – GRP per capita, thousand rubles per person	I10 – Investments in fixed capital per capita, rubles per person
Belgorod region	0.264271	0.261232	50.4319	729	81.4	0.00491035	11.1	14.1	470.874	92686
Bryansk region	3.88457	0.204587	43.7166	312	88.3	0	20.7	6.8	233.701	55856
Vladimir region	5.40624	0.2405	50	340	34.9	58.6789	28.8	10.4	281.367	56306
Voronezh region	5.20643	0.20981	45.9518	338	36.9	0.0311057	18.1	11.6	360.418	116087
Ivanovo region	0	0.163722	48.9975	335	45.3	0.248556	21.5	3.2	174.995	22032
Kaluga region	31.8334	0.225781	45.6606	321	50.2	0.700363	34.4	8.5	368.913	79118
Kostroma region	1.36426	0.225102	39.7896	136	56.6	0	17.1	8.6	247.314	40741
Kursk region	12.1014	0.219939	39.5943	362	14	0.0172883	18.3	6.5	325.115	79952
Lipetsk region	14.6773	0.235721	44.5148	528	80	0.127394	11.7	19.2	406.726	110721
Moscow region	31.5665	0.21143	52.28	729	43.2	0.19964	24.8	8.5	483.683	86106
Orel Region	14.2338	0.242883	39.3333	368	77.4	0.00758875	17.4	7.4	282.494	63218
Ryazan Oblast	28.6845	0.238773	46.3614	269	47.2	3.90329	22.8	12.3	298.624	45258
Smolensk region	18.4726	0.204551	48.4114	308	34.8	0.155502	21.9	6.9	274.415	62661
Tambov Region	29.2623	0.207275	52.4497	286	82.3	0	17.2	10.6	297.934	102198
Tver region	2.30074	0.198192	39.1373	249	30.8	0.0595259	21	7.9	276.255	68914
Tula region	69.9932	0.260287	47.2522	394	69.1	0	35.3	10.9	344.487	74894
Yaroslavl region	6.06447	0.232046	53.508	269	84.9	0.00724997	26.5	7.1	369.54	64433
Moscow city	49.1601	0.212126	70.4585	2472	35.2	0.161417	24.5	16.1	1157.37	137841
Republic of Karelia	0.352609	0.234485	52.526	48	37.4	0.0408587	16.6	6.4	371.452	56232
Komi Republic	0.237079	0.339497	42.4309	16	63.7	0	12	4.5	640.623	234788
Nenets Autonomous Area	0	0.457831	45.1477	1.3	18.1	0	3.4	6.2	5821.56	1939414
Arkhangelsk region	0.777605	0.294712	39.105	29	24.9	0.0539701	26.1	4.7	379.976	80623
Vologda Region	3.59324	0.217212	44.9566	117	40.2	0.451769	16.7	6	410.037	101700
Kaliningrad region	18.6622	0.205284	48.4496	519	38	0	23	4.8	390.359	79649
Leningrad region	4.38917	0.229212	48.7458	207	25.9	0.120096	15.2	8.5	511.837	146789
Murmansk region	0.263296	0.302264	49.3072	23	43	0.000428656	16.9	7.2	560.38	133003
Novgorod region	9.18367	0.243537	47.8291	198	57.2	0.987706	28.3	7.3	398.141	126510
Pskov region	8.24176	0.200549	41.6856	301	84.1	0	19.4	7.9	224.152	42321
Saint Petersburg city	300.874	0.246304	65.7727	2451	37.4	6.497	29.8	14.8	712.304	110839
Republic of Adygeya	1.98544	0.213104	53.1915	564	70.9	0	15.6	4.2	201.918	34018
Republic of Kalmykia	0	0.136242	33.7063	48	27.4	0	13.1	2	201.407	48549
Republic of Krym	0	0.182215	44.8804	486	63.5	0.23189	23.5	2.8	165.434	27735
Krasnodar Territorry	1.41	0.132109	43.9706	454	27.1	0.0211114	14.3	9.1	363.731	77399
Astrakhan region	1.68883	0.165294	44.3972	88	66.9	0.00542492	12.8	9.1	332.447	116442
Volgograd region	12.6351	0.212008	37.6389	142	23.8	0.0381608	18.9	4.9	292.566	71435
Rostov region	8.4341	0.195153	41.5097	262	18.4	0.0162438	20.9	8.4	300.186	67887
Sevastopol city	3.50263	0.227087	32.3967	951	5.1	0	24.3	3.3	151.863	28608
Republic of Daghestan	0	0.0892388	41.598	396	28	0	12.1	2.5	197.141	69283
Republic of Ingushetia	0	0.0918053	64.186	832	10.7	0	22.1	0	106.757	41899
Kabardino-Balkarian Republic	1.67177	0.10978	39.515	571	16.8	0	18.9	2.4	153.711	40676
Karachayevo-Circassian Republic	0	0.118229	43.0647	344	2.5	0	18.2	0.8	156.602	42599
Republic of North Ossetia - Alania	0	0.144847	39.7368	692	39.8	0	18.9	3.8	178.39	38977
Chechen Republic	4.69388	0.11449	39.1683	565	13.9	0	22.2	0.3	118.696	44129
Stavropol region	1.44928	0.178744	55.9751	269	61.4	0.000389051	23.8	4.9	232.582	39504
Republic of Bashkortostan	12.1195	0.199716	52.6446	301	59.6	0.324394	23.6	7.3	330.389	88706
Republic of Mari El	2.65869	0.19342	36.5632	210	55.6	0	24	5.9	234.16	39699
Republic of Mordovia	4.64396	0.241486	28.863	286	71.8	0.0682843	22.4	13.4	245.215	65414
Republic of Tatarstan	69.9569	0.240365	50.0188	430	59	0.389445	19.8	21.3	499.779	165720
Udmurtian Republic	46.6621	0.271163	46.2578	244	54.1	0.0144131	26.2	7.6	356.043	56299
Chuvash Republic	9.89192	0.196007	63.9491	409	83.1	0.0363148	31.2	24.5	211.588	40109
Perm Territorry	39.6878	0.263451	44.1706	134	51.2	0.376667	29.6	7.9	414.418	90008
Kirov region	0.84631	0.264218	39.2395	111	88.7	0	27.9	9.6	224.776	40980
Nizhny Novgorod region	42.191	0.25345	52.3369	291	22.2	7.88523	31.3	12.8	363.328	67504
Orenburg region	8.44378	0.219111	50.5018	167	59.9	0	11.8	7.1	387.57	82810
Penza region	31.1413	0.171356	51.6367	290	75.6	9.77007	22.5	20.1	251.718	48345
Samara region	22.4581	0.219973	36.8306	310	75.8	3.35789	23.9	3.9	397.857	80121
Saratov region	0.439792	0.197467	35.4759	168	36.9	0.0391526	23.7	4.8	263.774	58451
Ulyanovsk region	11.923	0.189235	40.9143	239	96.6	0.126556	34	3.6	261.5	54871
Kurgan region	4.59374	0.222222	33.7833	132	52.9	0.0101221	24.4	4.6	225.984	33301
Sverdlovsk region	52.6291	0.276709	50.2731	124	40.3	7.72468	24.8	9.4	456.86	79870
Khanty-Mansi Autonomous Area - Ugra	55.0029	0.365028	48.1783	10.8	45.4	0	6.4	6.3	1852.32	491380
Yamalo-Nenets AutonomousArea	8.933	0.420844	48.4716	3	0	0.562381	3.8	9	3670.26	2050416
Tyumen region	13.2459	0.258492	44.7295	86	57.4	0.00268474	20.5	12.9	632.246	178369
Chelyabinsk region	11.4936	0.208401	48.0883	201	6.3	0.127158	20.6	7	360.048	55352
Altai Republic	0	0.274118	41.5693	49	34.3	0	19.3	6.2	213.474	57099
Republic of Buryatia	1.53374	0.208333	36.3962	26	16	0	26.5	6.4	202.628	31338
Tyva Republic	0	0.186047	35.6543	21	10.9	0	26.8	2.4	164.687	26981
Republic of Khakassia	0	0.210887	49.1274	88	37.4	0	16.2	2.1	339.586	49823
Altai Territory	6.38821	0.188305	38.3375	220	38	0.165307	19.3	12.4	210.351	31749
Trans-Baikal Territorry	0.842993	0.212223	31.8502	34	49.4	0.0299809	15.5	4	243.11	77721
Krasnoyarsk region	16.2438	0.244879	44.5074	11	26.2	0	14.4	7.1	615.804	145968
Irkutsk region	3.19149	0.254167	44.8195	30	31	0	17	4.8	443.298	107221
Kemerovo region	0.655523	0.254015	44.8276	175	42.7	0.0793386	15.6	3.2	316.264	57804
Novosibirsk region	10.8306	0.248506	37.5239	110	16.7	0.212807	22.7	7.6	391.438	51788
Omsk region	9.30997	0.184228	35.3608	98	59.9	9.54026e-05	19	7.6	316.829	44596
Tomsk region	17.8352	0.235342	45.406	24	37.6	0.109247	21	12.2	451.824	94241
Republic of Sakha (Yakutia)	2.27555	0.308233	34.0487	3.8	20.6	0	11.7	7.6	903.611	286366
Kamchatka Territorry	0	0.290614	51.5403	4.2	29	0	18.6	12.7	628.114	105714
Primorsky Krai	3.75177	0.231089	41.4452	92	25.3	0.0687541	16.7	4.2	382.587	64120
Khabarovsk region	21.6169	0.264591	59.9202	12	66.6	0.00224024	17.9	8.5	478.031	86271
Amur region	2.02276	0.266245	36.6219	35	36.2	0	12.9	6.1	357.829	159861
Magadan region	0	0.313449	41.721	5.4	29.9	0	13.6	12.2	1006.59	266431
Sakhalin region	0	0.207454	45.4282	23	50.1	0.156512	11.1	3.3	1575.64	508878
Jewish Autonomous region	0	0.252511	38.5841	68	5.8	0	16.1	6.5	283.783	77853
Chukotka Autonomous region	6.26959	0.435737	43.2056	1	98.2	0	13.4	7.2	1323.2	194956

## Sheet: scientific and technological
The scientific and technological component of innovation security
Year	2016
Administrative unit	I11 – The share of researchers with a scientific degree of candidate and doctor of science in the total number of personnel engaged in research and development, %	I12 - Salary in the field of research and development in comparison with the regional average, times	I13 – The number of organizations of innovation and specialized infrastructure per 1 thousand organizations performing research and development	I14 – Number of small innovative enterprises per 1000 researchers	I15 – Domestic costs of research and development from GRP, %	I16 – The number of patents for inventions issued by Rospatent to Russian applicants per 1 million people of population	I17 – The share of extra-budgetary funds in domestic expenditure on research and development, %	I18 – Excess in the volume of exports of technology and services of a technical nature over imports, times	I19 – The degree of depreciation of fixed assets in a full range of organizations at the end of the year, %	I20 – The number of scientific articles published in the Scopus database per 1 thousand people, average annual population
Belgorod region	30.1107	2.5	263.158	107.458	0.243634	74.1	63.1	0.000848307	48.2	0.409281
Bryansk region	12.2222	1.27	90.9091	43.75	0.24639	34.4	29.2	0	43.7	0.127545
Vladimir region	5.95831	2.1	142.857	9.7586	1.15074	154	48.3	0.0141597	47.7	0.163629
Voronezh region	9.18328	1.409	111.111	11.9729	0.76495	235.9	49.1	0.67268	46.3	0.283585
Ivanovo region	43.8511	1.823	250	15.1515	0.357395	231.6	48.5	0.567729	47.2	0.493911
Kaluga region	7.98956	1.477	142.857	2.63922	2.48624	90.7	46.9	0.0339067	39.7	0.309227
Kostroma region	28.0992	1.564	0	34.4828	0.0853114	41.7	60.2	0.00692501	48.6	0.160049
Kursk region	6.99227	1.469	105.263	8.72093	1.35729	171.9	14.6	62.5	51.5	0.31119
Lipetsk region	39.4481	1.321	111.111	10.929	0.0749193	29.4	77.4	0.0574197	55.7	0.100329
Moscow region	9.21944	1.235	128	0.989732	3.00991	129.5	34.4	2.8587	41.9	0.710206
Orel Region	17.3121	1.197	277.778	8.95522	0.301228	78.2	46.3	0	50.7	0.141291
Ryazan Oblast	8.0206	1.681	74.0741	17.0871	0.601294	86.1	31.3	0.0319221	57.1	0.190535
Smolensk region	7.09593	1.428	37.037	2.36967	0.539117	25.2	82.4	23.926	52.4	0.077414
Tambov Region	15.1073	1.508	187.5	56.3991	0.535203	50.9	25	0	60.4	0.158806
Tver region	7.92325	1.717	83.3333	9.61538	1.33195	81	50.2	52.2143	47.7	0.176814
Tula region	6.18362	1.85	41.6667	5.55919	1.07676	86	53.3	1.15833	46	0.107126
Yaroslavl region	13.7726	1.335	90.9091	20.916	1.85624	83.4	36.2	0.899256	53	0.309919
Moscow city	18.6589	1.038	200.798	1.96646	2.30912	722.8	26.7	0.878269	36.9	3.28739
Republic of Karelia	30.1574	1.468	125	55.3506	0.413322	25.5	25.8	0	49.6	0.443914
Komi Republic	25.6155	1.184	160	8.66551	0.437104	28.2	65	2.383e-05	45	0.270587
Nenets Autonomous Area	3.38983	1.36	0	0	0.0161255	0	9.4	0	43.3	0.0455581
Arkhangelsk region	17.971	1.459	35.7143	1.43678	0.358876	45.5	18.9	0	50.1	0.21048
Vologda Region	25.7367	1.415	150	23.4987	0.0847163	47.3	48.9	0.241402	51.6	0.0868612
Kaliningrad region	10.4521	1.245	333.333	26.1708	0.337659	39.5	30.8	4.24545	42.5	0.290431
Leningrad region	8.59666	1.005	363.636	0.713012	0.693272	24.6	10.4	0.00639054	43	0.402151
Murmansk region	21.8985	1.401	93.75	6.14125	0.564684	34.3	18.6	0.838267	43	0.377681
Novgorod region	4.11985	3	0	15.3649	0.693125	63.7	43.4	3.17912	47.6	0.118873
Pskov region	21.5827	1.116	0	31.25	0.2981	28	74.2	0	47.4	0.0263852
Saint Petersburg city	13.193	1.276	139.073	3.76252	3.05893	224.9	46.3	2.03186	37.7	2.3936
Republic of Adygeya	27.305	1.322	0	28.169	0.246518	6.6	61.6	0	53.4	0.110522
Republic of Kalmykia	40.7609	1.182	0	125.984	0.127754	28.8	15.2	0	45.8	0.118577
Republic of Krym	14.5515	1.667	95.2381	3.80228	0.446603	13.1	7.3	0	73.3	0.109447
Krasnodar Territorry	29.607	1.401	66.6667	4.48549	0.290987	70.5	36	0.0160733	35.2	0.101581
Astrakhan region	31.3584	1.301	375	93.6255	0.135379	55	35.2	0	52.5	0.110926
Volgograd region	11.4009	1.263	130.435	10.7004	0.463861	76.9	51.5	0.0138371	50.6	0.246792
Rostov region	11.3865	1.651	267.442	10.4471	1.07514	126.9	30.1	0.740843	42.1	0.357134
Sevastopol city	24.6126	1.811	125	3.50877	1.01787	123.6	5	7.97274	54.6	0.452071
Republic of Daghestan	51.0766	1.489	111.111	2.81889	0.155703	50.6	22.8	0	46.9	0.0673534
Republic of Ingushetia	50.6135	1.407	142.857	0	0.135212	2.1	6.7	0	55.6	0.00629459
Kabardino-Balkarian Republic	43.3155	1.752	222.222	32.2165	0.378428	57.8	6.2	0	36.7	0.22006
Karachayevo-Circassian Republic	28.7435	2.3	181.818	3.52113	0.672852	15	18.8	0	35.3	0.372511
Republic of North Ossetia - Alania	31.0458	1.485	90.9091	31.339	0.295701	102.4	33.5	0	52.6	0.214641
Chechen Republic	59.375	1.531	500	39.7727	0.130945	20.5	19.1	0	51.9	0.0555358
Stavropol region	47.3	1.307	346.939	11.9332	0.278422	45.6	62.3	0.00321206	51.5	0.185159
Republic of Bashkortostan	14.6354	1.494	310.811	12.5163	0.658633	119.5	75.7	0.0136735	53.5	0.277218
Republic of Mari El	18.5053	1.042	250	242.718	0.104509	78.9	53	0	63.3	0.233474
Republic of Mordovia	10.7875	1.759	320	48.913	0.403164	42.1	78.2	0	59.8	0.292079
Republic of Tatarstan	13.4876	1.719	265.487	13.463	0.648687	162.7	65.4	0.0189547	45.2	1.01393
Udmurtian Republic	15.8333	1.409	205.882	20.318	0.204197	63.9	60.1	0.0115775	64.6	0.232037
Chuvash Republic	7.0612	1.496	280	6.37523	0.584423	97.1	70.1	2.4	59.2	0.134282
Perm Territorry	7.58929	2.4	147.059	6.91479	1.28342	95.7	46.7	0.593221	63.5	0.385828
Kirov region	12.0813	2.2	86.9565	23.2558	0.499226	43.4	41.4	0.0370428	52.2	0.15526
Nizhny Novgorod region	5.76436	2.2	113.402	1.98562	6.5765	91.4	17.2	44.3552	52.1	0.673325
Orenburg region	17.0228	1.28	314.286	2.14592	0.0907646	40.2	50.6	0.164914	61.1	0.0843289
Penza region	8.91258	0.944	607.143	8.04682	1.12041	87.2	12.1	0.0964247	51.5	0.18809
Samara region	5.0962	1.902	183.099	10.2652	0.928762	109.2	23.2	0.180314	55.1	0.435597
Saratov region	19.8919	1.758	428.571	16.8498	0.669823	67.8	41.1	6.48775e-05	56.2	0.360796
Ulyanovsk region	5.95794	3.1	218.75	9.96205	2.67446	113.3	85.5	5.32795	48.3	0.214308
Kurgan region	26.2079	2.4	187.5	26.2009	0.170453	53.9	25.4	0	55	0.0722611
Sverdlovsk region	12.3805	1.714	145.299	4.55722	1.49763	94.9	46.7	0.669551	57.1	0.633069
Khanty-Mansi Autonomous Area - Ugra	9.06608	1.45	100	16.3818	0.092387	12.2	86.5	0	69.7	0.107553
Yamalo-Nenets AutonomousArea	18.75	1.453	0	0	0.00693528	42.9	0.4	0	58.8	0.039245
Tyumen region	13.6138	1.42	230.769	10.613	1.20603	81.9	89	0.00189538	48.7	0.447415
Chelyabinsk region	5.67467	1.431	129.032	9.5794	1.55338	63.1	15.5	1.32649	49.8	0.352992
Altai Republic	21.9697	1.088	0	12.8205	0.198576	4.6	33.8	0	39.9	0.11106
Republic of Buryatia	45.0882	1.7	227.273	34.0031	0.46736	44.7	17.7	0	36.1	0.218674
Tyva Republic	21.9072	1.352	300	6.0241	0.494243	0	5.7	0	42.5	0.0662252
Republic of Khakassia	64.557	1.08	0	9.30233	0.0463729	3.7	37.6	0	35.3	0.0558451
Altai Territory	23.2806	2	200	37.2928	0.347101	55	60.5	0	48.3	0.168691
Trans-Baikal Territorry	16.7364	1.394	125	22.4215	0.133104	22.2	59.2	0	38.6	0.0971323
Krasnoyarsk region	12.0545	1.605	205.479	13.3245	0.958183	89	26.7	0.0438387	41.8	0.43401
Irkutsk region	28.9635	1.62	431.373	26.1175	0.378292	62.7	36.8	2.58068	47.2	0.507279
Kemerovo region	33.7847	2.1	312.5	38.8087	0.184548	55.7	66.5	0.0989517	49.6	0.263526
Novosibirsk region	23.7376	1.874	275	6.07872	1.86518	154	22.9	24.0517	49.1	2.8258
Omsk region	6.57041	1.442	162.791	31.1861	0.946993	96.8	64.1	0.756621	46.5	0.299656
Tomsk region	22.4552	2.1	288.136	22.678	2.42058	265.1	37.8	0.57274	57.7	5.31639
Republic of Sakha (Yakutia)	33.1286	1.294	111.111	18.254	0.300009	41.5	18.1	1.896	41.2	0.474407
Kamchatka Territorry	24.7027	1.221	235.294	1.51515	0.583835	15.9	5.3	0	37.8	0.421687
Primorsky Krai	30.2564	1.845	375	14.9087	0.87886	81.6	14.2	0.009804	36.7	0.955817
Khabarovsk region	40.4854	1.329	272.727	13.3556	0.390257	93.8	60.5	0	37.5	0.25789
Amur region	36.1319	1.279	0	17.199	0.165476	94.8	32.2	0	37.8	0.162996
Magadan region	32.6807	1.149	0	2.65957	0.446775	13.7	3.4	0	40.7	0.657534
Sakhalin region	13.6638	1.098	62.5	15.66	0.154004	16.4	32.6	181.726	45.1	0.10671
Jewish Autonomous region	56.8	1.47	0	0	0.199205	97.4	1.9	0	31.7	0.242131
Chukotka Autonomous region	16.6667	0	0	0	0.0588086	0	9.7	0	51.1	0.06

## Sheet:  social
The social component of innovation security
Year	2016
Administrative unit	I21 – Percentage of university students per 10,000 people, pers.	I22 – The share of the employed population with higher professional education at the age of 25-64, %	I23 – The share of households with access to the Internet, %	I24 – The number of subscriber devices of mobile radio telephone (cellular) communication per 1 thousand people of population	I25 – Postgraduate students with the defense of a doctoral (PhD) thesis per organization dedicated to postgraduate training, people	I26 – Postgraduate and doctoral students with thesis defense per 10 thousand people population	I27 – The share of the population that used the Internet to order goods and (or) services in the total population,%	I28 – Percentage of population not using the Internet for security reasons, %	I29 – Average per capita income of the population, rubles per person	I30 – The demand of organizations for employees to fill vacant jobs in % of the total number of jobs for this year
Belgorod region	325.701	32.2726	69.4	181.9	34.5	0.902353	24.5	0.2	29579	1.6
Bryansk region	251.694	29.2443	68.3	167.09	3.5	0.114463	11.1	0.4	25336	1.3
Vladimir region	221.532	27.3211	73	169.16	1.5	0.0430601	19.1	0.4	22853	3.5
Voronezh region	380.619	32.5068	78	174.5	4.44444	0.359836	12.1	0.2	29569	1.5
Ivanovo region	278.312	29.6765	74.4	164.85	2.7	0.272772	20.5	0.1	23679	1.5
Kaluga region	188.494	30.0463	69.6	186.36	0.7	0.0691563	11.9	0.4	28592	2.1
Kostroma region	175.528	27.431	70.5	171.81	2	0.0615574	20.9	0.3	23970	2.3
Kursk region	396.699	32.5647	71.9	180.89	8.6	0.392332	25.8	1.5	25815	1.7
Lipetsk region	192.403	28.9487	72	167.17	3	0.0778412	21.5	0.3	28455	1.1
Moscow region	116.964	43.3299	79.1	443.97	0.39726	0.0393428	23.6	1	40509	2.9
Orel Region	406.271	34.3843	67.4	210.13	2.16667	0.171662	16.8	0.2	23237	2.3
Ryazan Oblast	292.659	32.84	65	181.46	3.16667	0.16838	11.6	0.4	24574	2.3
Smolensk region	254.416	30.6821	70.6	209.59	0.857143	0.0627681	17.1	0.7	24469	2.2
Tambov Region	285.631	28.3507	71.4	167.54	3.57143	0.277432	20	0.4	26169	1
Tver region	199.183	25.0486	73.4	187.62	1.83333	0.0845633	19.1	0.4	23883	2.2
Tula region	216.644	31.066	79.5	203.4	8.5	0.126422	28.8	0.3	27417	2
Yaroslavl region	266.043	30.6644	74.6	174.69	2.54545	0.220247	22	0.1	27819	1.7
Moscow city	594.697	49.0569	80.1	443.97	2.56952	0.806935	37.4	0.4	59203	3.1
Republic of Karelia	192.239	28.4979	79.5	176.9	0.222222	0.0477327	28	0.1	25744	2.5
Komi Republic	200.516	26.9641	80.3	188.04	0.3	0.0351412	32.1	0.1	31527	2.4
Nenets Autonomous Area	0	28.0984	69.7	197.58	0	0	34.5	0.6	69956	2.4
Arkhangelsk region	170.331	28.3453	74.1	205.32	1.4	0	29.8	0.1	31043	2.2
Vologda Region	175.789	25.9551	66.1	177.23	2.5	0.0843313	18.9	0.3	27344	1.7
Kaliningrad region	250.765	32.2601	85.2	196.47	3	0.0611434	17.5	0.3	25903	2.6
Leningrad region	49.9354	30.1828	77.1	373.69	0.5	0.00560099	22.6	0.03	27157	2.3
Murmansk region	128.864	33.4899	81.8	205.73	0.0909091	0.0131596	41.5	0.1	36115	3.3
Novgorod region	188.01	26.1191	72.5	187.47	18	0.309396	26.4	0.4	25252	2.1
Pskov region	199.793	28.1128	75.8	181.95	1.33333	0.0620829	27.6	0.4	22095	2.4
Saint Petersburg city	555.595	43.0385	88.6	373.69	3.04688	0.768996	30	0.3	41165	3.1
Republic of Adygeya	260.761	34.6853	75.1	111.41	6.5	0.287356	7	0.4	23600	1.8
Republic of Kalmykia	350.284	40.3255	72.9	148.64	0	0	27.6	0.3	14569	2.2
Republic of Krym	227.219	34.1476	74	14.62	0	0.0052367	13.5	0.8	18071	4
Krasnodar Territorry	214.497	30.2381	75.3	242.12	3	0.149755	22.3	0.7	32785	2.9
Astrakhan region	314.84	32.2478	75.2	169.29	2.83333	0.196329	14	0.1	22760	1.7
Volgograd region	257.569	32.4901	76.1	168.62	5.64286	0.318822	23.1	0.5	20739	2.2
Rostov region	327.517	29.1322	81.1	189.76	3.84615	0.240924	35.9	0.3	27104	2.9
Sevastopol city	325.922	41.5629	83.4	2.06	0	0	29.1	0.2	24937	7.1
Republic of Daghestan	203.771	33.9539	70.5	112.56	1.92857	0.0891442	11.2	1.1	28287	0.5
Republic of Ingushetia	167.98	29.1276	85.8	120.44	13	0.272765	16.9	1.8	15000	0.3
Kabardino-Balkarian Republic	175.29	33.4605	72.4	129.78	3	0.335881	17.6	0.7	19826	1.3
Karachayevo-Circassian Republic	239.456	42.2906	77	130.29	1	0.0642261	11.6	0.9	16867	1.6
Republic of North Ossetia - Alania	352.145	41.7599	76.2	146.23	1.85714	0.199005	20.9	0.6	22231	0.5
Chechen Republic	235.033	29.1331	66.9	126.97	1.33333	0.0284799	5.6	0.9	22817	0.8
Stavropol region	268.455	36.7972	72	159.14	4.82353	0.292544	16.2	1.1	22440	1.7
Republic of Bashkortostan	259.19	28.4723	75.2	173.79	2.5	0.181863	20.1	0.3	28125	1.6
Republic of Mari El	274.156	30.2366	69.6	184.66	1.66667	0.0729607	17.4	0.1	18671	2.6
Republic of Mordovia	352.957	35.7413	67.5	159.06	9.75	0.49505	16.4	0	17695	1.1
Republic of Tatarstan	393.91	35.1287	82.9	185.08	2.63889	0.252773	28.3	0.1	32609	1.8
Udmurtian Republic	315.758	26.2502	73.9	176.34	3.375	0.184575	23.9	0.6	23878	1.4
Chuvash Republic	293.617	29.4377	67.3	178.74	3.5	0.11325	32.7	0.5	17872	2
Perm Territorry	229.102	26.0332	71.4	183.11	3	0.167091	20.2	0.4	28400	1.9
Kirov region	260.095	27.1976	67.3	174.39	2.57143	0.139039	24.5	0.5	21301	1.9
Nizhny Novgorod region	279.865	31.323	66.3	201.75	4	0.295022	16.5	1.1	30598	2.2
Orenburg region	245.498	28.7601	74.5	187.19	3.375	0.135529	18.8	0.6	22028	1.2
Penza region	278.168	29.0238	70.3	163.65	4	0.11895	15.4	1.7	21825	1.3
Samara region	320.738	37.7369	69.4	203.46	4.35	0.274588	19.3	0.7	26795	2.6
Saratov region	322.871	35.1977	66.7	179.83	10.2857	0.616091	14.9	0.6	19406	2.3
Ulyanovsk region	293.698	29.2217	67.2	193.66	2.66667	0.12747	8.1	0.6	22481	1.2
Kurgan region	209.212	27.9539	67	150.22	1.75	0.0815851	16.2	0.1	20443	1.9
Sverdlovsk region	279.604	29.9449	77.3	186.79	2.25	0.240201	24.4	0.6	35159	1.7
Khanty-Mansi Autonomous Area - Ugra	155.175	37.3308	84.4	217.81	0.8	0.0244439	37.3	0.7	44162	2
Yamalo-Nenets AutonomousArea	29.1951	42.5183	91.5	260.95	0	0	32.3	0.5	67521	2.8
Tyumen region	411.285	32.1478	74	207.51	3	0.245533	32.8	0.1	28026	1.9
Chelyabinsk region	289.348	34.5194	73	207.97	5.5	0.194202	23.2	0.9	23466	1.6
Altai Republic	141.378	29.5507	69.4	148.79	2	0.0925497	19.4	0.8	17827	1.3
Republic of Buryatia	291.505	33.5454	61.6	147.07	4.66667	0.457689	14.2	0.8	25165	1.5
Tyva Republic	136.619	35.4882	76.2	127.94	1	0.0630716	17.6	0.1	14107	0.9
Republic of Khakassia	159.187	29.3429	68.6	180	0	0	13.2	0	21191	1.6
Altai Territory	220.347	28.9406	68.4	160.45	2.38462	0.13917	19.4	0.7	21485	1.2
Trans-Baikal Territorry	226.51	25.3603	67.8	145.21	1	0.0370028	15.3	1.4	22846	1.7
Krasnoyarsk region	282.381	29.8596	72	165.83	7.3	0.278658	20.6	0.4	28030	2.3
Irkutsk region	297.555	30.2506	72.6	302.26	1.96	0.211539	20.1	0.3	22268	2.2
Kemerovo region	194.227	28.7853	73.3	177.26	2.69231	0.132685	22.1	0.3	21256	1.3
Novosibirsk region	380.068	32.1944	73.2	177.29	1.06349	0.256234	17.8	0.3	25401	1.6
Omsk region	420.752	28.5474	73.6	187.43	2.15385	0.141729	16.2	0.1	25245	1.7
Tomsk region	553.995	35.3171	63.9	178.85	7.27778	1.38245	27.5	0.3	24325	2.5
Republic of Sakha (Yakutia)	252.743	32.3656	77.6	154.35	0	0	32.4	0.5	38933	1.7
Kamchatka Territorry	166.937	41.228	78.9	197.49	0	0	41.5	0.2	41054	5.6
Primorsky Krai	267.238	32.7862	79.8	173.73	0.380952	0.0415347	28.1	0.4	32446	3.6
Khabarovsk region	378.664	38.1515	77.9	177.14	0.5	0.0674713	23.8	0.5	37461	2.7
Amur region	209.192	29.5741	69.8	167.15	1.66667	0.124425	15.9	0.2	29653	2.4
Magadan region	245.518	32.1302	86.3	195.87	0	0	27.7	0.8	50753	4.2
Sakhalin region	150.941	30.259	66.9	195.82	0	0	21.6	0.4	49599	4.8
Jewish Autonomous region	140.607	22.5592	67.3	148.65	0	0	12	0.3	23718	1.8
Chukotka Autonomous region	57.6051	30.1281	86.9	170.15	0	0	43.6	0	63909	5.9

## Sheet: political
The political component of innovation security
Year	2016
Administrative unit	I31 – Expenditures of the consolidated budget of the region on education from GRP, %	I32 – The share of civil servants who have received additional vocational education outside the territory of the Russian Federation in the total number of persons who have replaced civil service positions and who have received additional professional education	I33 – The share of public authorities and local governments, which had a speed of data transmission via the Internet of at least 2 Mbit/s, %	I34 – The share of electronic document circulation between state authorities, in the total volume of interdepartmental document circulation, %	I35 – The amount of expenditure on research in the total expenditures of the consolidated budget of the region (for the Russian Federation without taking into account research in the field of national defense), %	I36 – The share of expenditures on scientific research of the consolidated budget of a region (for the Russian Federation without taking into account research in the field of national defense) per 1 researcher, %	I37 - The volume of funds of the consolidated budget of the region, provided for the implementation of all federal targeted programs, per 1000 rubles GRP, rubles	I38 – The share of the population that used the Internet to obtain state and municipal services in the total population that received state and municipal services	I39 – Revenues in the consolidated budget of the region for 1 employed, thousand rubles per person	I40 – The volume of “social” expenses (health care, education, social policy) in the consolidated budget of the region per capita, rubles per person
Belgorod region	3.3654	0	58.6085	59.8	0.0581388	39713.7	0.294287	51.1	108.512	28853.4
Bryansk region	4.96833	0.06	50.3356	34.7	0.00679352	12172.8	0.75402	43.6	107.507	25948.2
Vladimir region	4.66542	0	67.3522	55.1	0.0111747	3464.3	1.39694	62.5	95.863	26998.5
Voronezh region	3.42465	0	53.7335	41.7	0.0094507	1715.25	0.657681	64.2	96.4695	26293.6
Ivanovo region	6.20048	0	62.4071	45.9	0	0	1.0738	44.1	83.3026	23336.6
Kaluga region	4.19522	0	55.8559	46.2	0.0202424	3363.93	0.368284	68.7	119.739	32178.8
Kostroma region	5.50512	0	47.8903	47.5	0	0	0.709195	26	91.9714	27037.2
Kursk region	4.62827	0	45.7506	41	0	0	0.399604	53.8	101.178	29562.8
Lipetsk region	3.35681	0	67.298	51.6	0.00563135	9562.84	0.967275	43.8	109.087	29164.1
Moscow region	4.43289	0	78.0501	60.5	0.0934647	12574.4	0.654565	44	163.379	43876.2
Orel Region	4.78492	0	51.1392	30.5	0.00295037	3159.5	0.90117	38.3	98.868	29296.3
Ryazan Oblast	4.64777	0	53.7713	82.8	0.00772508	3291.29	1.03774	48.1	107.372	27329.3
Smolensk region	4.71517	0	53.5354	1.5	0	0	0.843693	46.6	97.59	27873.7
Tambov Region	4.50676	0	68.9273	30.1	0.00616568	7212.58	1.21316	52.8	104.663	27334.7
Tver region	4.63053	0	48.2866	15.2	0.00199233	503.763	0.983405	26.4	105.071	28208
Tula region	4.41489	0	71.048	63.5	0.0103412	2714.19	0.312488	61.5	109.232	33380.6
Yaroslavl region	4.6754	0	69.6237	53.1	0	0	0.329197	59.8	104.546	34325.5
Moscow city	1.83617	0.13	88.8951	61.5	0.111992	15505.1	0.44186	65.3	214.183	60546.8
Republic of Karelia	4.55758	0	69.2157	32	0.00678607	5251.18	2.63218	30.6	138.659	39855.5
Komi Republic	4.4054	0	98.6387	47.7	0.00861978	5835.44	0.60516	36.9	170.341	56605.1
Nenets Autonomous Area	1.69718	0	37.8378	19.3	0	0	0	19.4	437.973	198216
Arkhangelsk region	5.77416	0	51.7703	36	0.016685	19589.9	0.945621	30.5	148.285	44910.9
Vologda Region	3.34263	0	56.2207	34.6	0.00540494	8825.07	0.772484	59.8	120.767	32256.4
Kaliningrad region	3.55129	0	71.5116	49.1	0	0	5.0635	49.5	179.302	28799.9
Leningrad region	3.94842	0	69.898	40.3	0.0262978	12546.1	0.973926	39.1	166.648	39712.9
Murmansk region	5.15495	0	65.1163	43.2	0.00320782	2302.97	0.568926	31.5	191.33	58303.9
Novgorod region	3.41064	0	56.8528	48.7	0.0104528	4463.51	0.508627	44.6	112.56	30650.7
Pskov region	5.21633	0	65.9459	34.9	0	0	0.846229	31	103.633	26968.5
Saint Petersburg city	3.15198	0.01	78.9142	54.3	0.013932	1719.61	1.14925	49	152.818	49196
Republic of Adygeya	5.29669	0	59.1892	18.4	0.122742	152782	1.79986	34.7	119.878	23155.8
Republic of Kalmykia	7.48004	0	35.1779	52.4	0.131128	125928	1.1381	37.6	103.625	28518.9
Republic of Krym	9.7436	0	83.6994	25.3	0.00113598	1890.67	1.41576	23	141.441	32093.8
Krasnodar Territorry	3.56913	0	52.1956	38.8	0.0193397	13311.5	0.203235	52.4	103.129	28592.7
Astrakhan region	3.33718	0	60.423	40.8	0	0	0.486089	32.9	82.0424	25616.8
Volgograd region	3.87079	0	49.321	52.2	0.0110804	5824.09	1.23969	45	88.4331	24971.1
Rostov region	4.09238	0	53.047	62.5	0	0	0.918822	56.6	96.9897	27404.3
Sevastopol city	9.19667	0	84.1026	50.1	0	0	0.606686	30.3	127.37	29687.1
Republic of Daghestan	5.45115	0	63.004	60.9	0.0195127	13235.8	0.421401	22.3	91.925	21170.2
Republic of Ingushetia	14.618	0	56.5714	85.1	0.083873	102700	9.56937	54	176.595	32696
Kabardino-Balkarian Republic	7.50066	0	66.5848	49.8	0.00244743	1076.03	3.9803	38.1	87	25270.9
Karachayevo-Circassian Republic	8.46164	0	48.9607	46.3	0.116091	89504	3.21291	19.3	123.668	28656.4
Republic of North Ossetia - Alania	6.34151	0	69.5962	50.4	0.0868267	64764.8	1.82004	60.2	91.4896	24341
Chechen Republic	14.7196	0	35.8333	52.8	0.142886	289212	0.821657	53.5	147.085	35220.4
Stavropol region	4.60307	0	52.4615	62.2	0.0512796	31748	0.735007	60.1	80.6473	24230.5
Republic of Bashkortostan	4.05381	0	46.3076	51.9	0.155041	74820.7	0.43605	61.2	111.052	27400
Republic of Mari El	4.17371	0	51.7123	50.9	0.0431575	115776	1.155	40.8	90.6248	21976.1
Republic of Mordovia	5.25098	0	53.4018	59.9	0.210225	176885	2.7372	60.7	108.522	27291.8
Republic of Tatarstan	3.72766	0	58.2008	68.6	0.178235	69723.8	0.938998	79.7	134.267	34056.9
Udmurtian Republic	4.98319	0	58.5778	46.7	0	0	0.784972	43.3	101.258	32319.3
Chuvash Republic	5.83467	0	56.865	14.5	0.0624844	26821.2	1.45511	69	89.3825	24515
Perm Territorry	3.96472	0	63.4293	0.4	0.0275181	7482.22	0.959977	39.2	110.518	33747.6
Kirov region	5.97399	0	47.5158	5.6	0	0	1.75933	44.1	92.8262	27184.1
Nizhny Novgorod region	4.10877	0	60.552	54.4	0	0	0.422815	49.3	100.286	30873.4
Orenburg region	3.49327	0	62.7491	0.1	0.0571183	56131	0.226087	51.3	97.1601	29491.8
Penza region	4.42804	0	52.7105	55.9	0	0	0.0404012	47.7	87.4505	25069.1
Samara region	3.43859	0	50.9651	3.2	0.00408265	1248.93	0.54129	43	101.092	31664.6
Saratov region	4.30238	0	52.352	47.8	0.00052942	180.75	0.532824	26	81.9269	24477.9
Ulyanovsk region	4.87602	0	58.5275	16.6	0	0	1.61648	53.9	94.9022	28676.6
Kurgan region	6.88368	0.09	45.3125	37.8	0.00130095	1157.21	0.875997	32.5	108.8	30940.2
Sverdlovsk region	4.04269	0	64.4898	17.3	0	0	0.653009	42.5	115.993	37540.4
Khanty-Mansi Autonomous Area - Ugra	2.46833	0	68.1818	35.8	0.0764416	138784	0	74.1	239.702	93269.2
Yamalo-Nenets AutonomousArea	1.9113	0.05	54.5617	73.7	0.137889	3.63377e+06	0	40.4	385.002	133875
Tyumen region	3.07196	0	58.6288	42.3	0.00290386	868.334	7.90688	67.3	186.896	41897.6
Chelyabinsk region	4.33661	0.03	65.8832	15.4	0.00992269	2415.67	0.572482	55.4	95.0996	31347.6
Altai Republic	11.4759	0	50.1312	73.5	0.122937	270192	1.10644	56.3	201.029	44396.6
Republic of Buryatia	8.06381	0	44.9477	66.6	0.0212249	17735.7	4.54053	30.6	131.736	34937
Tyva Republic	17.854	0	38.1883	57.4	0.335135	475234	0.334762	30.1	237.168	53071
Republic of Khakassia	5.22169	0	63.6029	49.1	0.0691653	108372	0.649885	38.5	113.589	40680.8
Altai Territory	4.96341	0	49.1037	46.9	0.0156833	10212.7	0.891892	31.1	97.754	25952.3
Trans-Baikal Territorry	7.05139	0	43.5305	51.1	0.00649758	16143.5	1.27841	35.1	117.117	33672.7
Krasnoyarsk region	4.15973	0	47.9393	28.3	0.00318228	1687.76	0.536417	31.8	160.727	49560.5
Irkutsk region	4.50404	0	52.0765	45	0.0141945	10839.9	2.19536	51.8	135.767	39977.1
Kemerovo region	4.98128	0	63.9915	42.6	0	0	0.493365	32.5	111.126	32453.2
Novosibirsk region	4.34028	0	60.8696	56.7	0.0117605	1719.12	0.481236	50.6	109.011	33580
Omsk region	3.89714	0	48.7769	61.1	0.0186086	8481.08	0.300003	54.7	91.5498	28220.9
Tomsk region	4.56624	0	67.5227	61.1	0.00582506	778.111	0.779937	48.2	137.675	39371.3
Republic of Sakha (Yakutia)	6.97373	0	38.7046	49.1	0.202398	327253	1.26764	38.3	405.849	105431
Kamchatka Territorry	8.73574	0	34.5309	21	0	0	2.83232	50	433.449	107415
Primorsky Krai	3.68368	0	56.1896	28.2	0	0	1.91775	59.8	114.449	31158.5
Khabarovsk region	4.61668	0	60.241	46.7	0.0875471	77776.2	0.810432	36.4	146.699	47309
Amur region	4.71169	0	49.3333	52	0.000736746	982.801	0.725159	62	146.153	39237.8
Magadan region	4.90274	0	33.2558	40	0	0	5.23268	20.4	357.046	113503
Sakhalin region	3.15911	0	56.553	44	0	0	5.69155	42.9	548.567	119583
Jewish Autonomous region	6.73569	0	55.0186	35.6	0	0	4.62765	16	162.872	43254.2
Chukotka Autonomous region	7.59867	0	7.82123	23.1	0.024925	537000	4.63838	20.8	1033.35	186962

## Sheet: geo-ecological
The geo-ecological component of innovation security
Year	2016
Administrative unit	I41 – The share of workers in manufacturing organizations working in hazardous and dangerous working conditions, of the total number employed in manufacturing industries, %	I42 - The concentration of labor. people per sq.km	I43 – Payment for excess emissions of pollutants (disposal of production and consumption waste) per organization, thousand rubles	I44 – Payment for environmental protection services per organization, thousand rubles	I45 – The number of articles published annually in the “Environmental Sciences” section of the Scopus database per 1,000 researchers	I46 – The cost of research and development to reduce the negative anthropogenic impacts on the environment in the current costs of environmental protection for 1 person employed in the field of research and development, rubles per person	I47 – The share of organizations that carried out environmental innovations in the total number of organizations surveyed, %	I48 - The dedicated costs associated with environmental innovation, per organization, mln rubles per unit	I49 – Concentration of emissions into the atmosphere from stationary and mobile sources of pollution, tonnes per sq.km	I50 – The share of investments aimed at protecting the environment and in environmental management from GRP, %
Belgorod region	49.9	30.322	0.384729	16.7932	34.8162	1574.84	0.924214	46.7379	10.31	0.126232
Bryansk region	41	17.897	0.377356	13.8264	51.9481	0	0.689655	0	3.43553	0
Vladimir region	31.9	25.3152	0.73357	12.2771	37.1517	0	1.44509	1.74528	5.20275	0.0263996
Voronezh region	32.7	22.3185	0.358411	15.0791	14.7524	0.774144	1.41753	3.21543	6.26054	0.0726073
Ivanovo region	39.4	25.0528	0.161303	7.26233	11.0701	0	0	0	5.65888	0.0205418
Kaluga region	44.1	18.2227	0.753741	15.3847	47.7387	15.0557	2.34234	2.00737	4.52013	0.0905455
Kostroma region	43.5	5.44233	0.0628767	10.0261	117.647	561.983	0.465116	0	1.92027	0.0197255
Kursk region	32.8	18.9856	0.397281	16.5238	25.1256	0	0.452489	0.6513	4.52667	0.0198024
Lipetsk region	52	24.8957	1.60246	44.1401	41.1523	0	2.42424	554.655	19.05	0.745705
Moscow region	23.8	90.2025	2.34141	23.2523	12.1197	485.406	1.6288	3.3486	23.1806	0.00589859
Orel Region	31.5	15.5674	0.126341	11.5107	19.7368	0	0.566572	0	5.07692	0.0148651
Ryazan Oblast	25.7	13.5967	3.49634	15.3773	22.9358	0	1.00806	6.136	5.60859	0.0549301
Smolensk region	35.3	10.4178	0.220544	6.12912	0	0	1.40187	0.2523	2.87149	0.0471184
Tambov Region	30.1	15.1268	0.866285	14.7918	17.0455	85.8369	0.215054	0	4.61449	0.202001
Tver region	35	8.17773	0.280638	13.5247	22.792	93.9052	0.848896	0.104883	2.38005	0.0529018
Tula region	31.6	31.1331	1.51144	24.0928	26.7176	0	1.50094	9.08989	13.1284	0.135724
Yaroslavl region	37.4	18.7188	1.21281	16.8122	21.542	0	2.26087	23.2248	5.3453	0.150807
Moscow city	14.6	2782.24	0.0721298	10.3412	35.5937	0.349548	1.36778	10.2714	400.808	0.0981783
Republic of Karelia	58.5	1.81222	2.7011	10.1472	85.1648	0	1.4652	210.915	1.13573	0.0899123
Komi Republic	55.2	1.11785	17.5379	71.5419	63.3947	0	0.866551	0	1.56766	1.59497
Nenets Autonomous Area	51.5	0.132131	15.3661	816.45	500	525.424	0	0	0.516968	0.175658
Arkhangelsk region	59	1.37966	4.82052	29.9007	403.226	213.527	0.656455	19.5819	0.650448	0.194782
Vologda Region	65.1	4.22601	0.442938	9.95648	106.87	1960.71	0.431034	4.30737	3.92457	0.218259
Kaliningrad region	47.9	34.7312	0.261523	4.26306	106.977	40.8362	0.742115	0.474833	8.07947	0.0926701
Leningrad region	47.3	11.5155	2.476	45.0454	9.63082	171.519	1.6158	18.7303	5.14422	1.37279
Murmansk region	67.3	3.06977	3.51588	42.6127	64.5161	5737.31	2.27273	4.65725	2.01587	0.192612
Novgorod region	42.9	5.89507	0.996511	25.379	45.4545	0	1.36054	0.0175	2.18349	0.0894883
Pskov region	29.6	6.02084	0.627944	12.8033	50	0	0	0.002	2.29422	0.0122564
Saint Petersburg city	28	2157.35	1.22347	10.7482	41.8637	92.8265	2.21882	57.2747	378.714	0.270056
Republic of Adygeya	14.5	25.8836	0.460821	8.77276	12.987	4528.37	0.694444	0.002	7.91026	0.145809
Republic of Kalmykia	11.6	1.9397	0.149188	3.94682	40	0	0	0	0.511379	0.0651261
Republic of Krym	41.6	34.5265	0.986826	8.2808	42.623	68.7023	0.33389	0.1622	2.56705	0.00414664
Krasnodar Territorry	38	36.2765	0.504383	24.9294	13.0045	1300.05	0.524309	5.60503	10.6874	0.0392523
Astrakhan region	42.1	10.6727	0.133256	63.044	13.8249	167.63	1.13636	0	4.66735	0.0891108
Volgograd region	45.5	11.4138	0.588395	27.1168	65.3595	228.763	0.818713	4.99586	3.91231	0.430091
Rostov region	36.2	21.5315	0.581019	20.293	37.7358	0	1.00825	30.0352	6.2297	0.0436859
Sevastopol city	37.6	214.722	0.936202	8.27785	85.1852	0	0	0	11.5556	0.0537691
Republic of Daghestan	15.3	26.5394	0.041064	0.0201066	19.6078	1174.76	1.13636	0	5.05368	0.00348352
Republic of Ingushetia	0	64.1698	0.00248092	0.272519	0	0	0	0	8.80556	0.0408782
Kabardino-Balkarian Republic	28.4	34.5361	0.0273155	0.94741	24.6914	0	1.25	0	6.952	0.0799506
Karachayevo-Circassian Republic	17.9	15.0444	1.69442	6.10152	5.98802	0	0	0	3.76224	0.297192
Republic of North Ossetia - Alania	45.5	40.4701	0.0509737	2.69674	57.8947	0	1.6129	0.016	10.2	0.11036
Chechen Republic	2.5	39.8131	0.755579	3.23274	84.2105	0	0.231481	0	8.42308	0.318635
Stavropol region	36.7	20.8081	0.12148	8.37976	18.3333	48.8766	0.459418	9.36433	5.30967	0.180757
Republic of Bashkortostan	40.5	14.0752	1.13731	56.728	38.3959	887.987	0.769823	46.3677	6.43737	0.641949
Republic of Mari El	36.6	15.0561	0.382964	9.56235	365.385	0	0	0.002	4.01282	0.00448699
Republic of Mordovia	48.2	16.9914	1.28311	14.5491	150	33572.8	1.6	3.4232	4.39847	0.161811
Republic of Tatarstan	56.5	30.3573	0.669225	34.1644	170.925	14.8495	3.71846	46.552	9.75369	0.235679
Udmurtian Republic	37.2	19.1562	1.86555	20.4195	14.0351	765	1.14192	2.22202	6.59382	0.0672635
Chuvash Republic	39.3	35.2876	1.24816	26.4732	152.381	570.276	3.52304	0.827633	6.28962	0.0760778
Perm Territorry	52.5	8.19711	0.703726	30.6756	51.1509	18097	1.5343	22.6826	3.81086	0.273654
Kirov region	49.6	5.64715	0.756528	20.0714	242.574	0	1.0352	5.77613	1.78156	0.0945049
Nizhny Novgorod region	45.4	23.1368	2.03867	28.7943	31.407	331.692	2.15356	39.4505	5.89295	0.0602149
Orenburg region	53.6	8.18299	7.59807	29.5876	83.682	1233.62	1.30841	0.002	6.37025	0.194053
Penza region	23.8	16.3276	0.474742	14.4873	43.0622	0	1.62162	1.51745	3.60369	0.0277623
Samara region	51.9	32.8085	1.17775	28.2516	226.531	0	0.564972	32.2446	10.5765	0.184963
Saratov region	29.4	12.2741	0.155279	23.4746	19.6813	1220.92	0.410256	9.6243	3.63834	0.0226394
Ulyanovsk region	43.2	17.5495	0.548263	27.0964	62.0915	0	0.593472	0.7188	3.95161	0.0216299
Kurgan region	46	5.7487	0.722509	11.6535	5.58659	33.675	0.881834	0.5746	1.44895	0.0268186
Sverdlovsk region	51	11.4776	3.82523	21.6134	76.1107	194.319	1.40396	18.4656	6.88008	0.133621
Khanty-Mansi Autonomous Area - Ugra	44.7	1.71726	7.68016	354.662	132.53	440.743	0.690846	234.042	3.10116	0.115876
Yamalo-Nenets AutonomousArea	47	0.417745	25.8275	526.036	142.857	29955.4	0.819672	5.8	1.08423	0.38526
Tyumen region	41.4	4.47759	0.915502	44.4089	75.1073	284.108	1.41129	4.98523	1.85946	0.150447
Chelyabinsk region	57.8	20.9059	0.945983	12.3256	56.0191	0	1.14583	63.9299	10.235	0.328631
Altai Republic	49	1.06169	0.686809	0.998679	172.414	0	0.854701	0	0.35845	0.47216
Republic of Buryatia	39.9	1.28675	0.746237	8.8557	37.2439	0	0.673401	442.804	0.596926	0.196461
Tyva Republic	5.8	0.761865	1.76586	6.60713	47.0588	7966.49	0.591716	0.7522	0.213523	0
Republic of Khakassia	59.1	4.22222	1.22398	14.3004	32.6797	0	0.334448	0.012	2.24838	0.184012
Altai Territory	43.6	6.90053	0.422855	6.32533	77.4092	0	1.70807	4.068	2.67143	0.0540309
Trans-Baikal Territorry	56.6	1.23902	1.76277	8.28316	112.5	5493.72	0.961538	0.225	0.555453	0.274998
Krasnoyarsk region	62.8	0.626176	11.6156	25.9218	94.5652	4775.16	1.37097	67.5236	1.11235	0.800341
Irkutsk region	54.9	1.6101	2.58625	26.2615	78.3085	408.029	0.890208	166.801	1.0906	0.224978
Kemerovo region	68.4	14.3331	3.27082	32.2498	127.863	0	0.757576	1.54497	16.4817	0.194488
Novosibirsk region	36	8.17321	0.354554	4.79861	70.2025	0	0.801603	4.94507	2.69573	0.0459878
Omsk region	40.7	7.42438	0.290136	25.2129	54.1401	0	1.14504	238.373	2.73352	0.100924
Tomsk region	45.2	1.74672	9.39544	32.9805	179.982	17532.9	1.64948	9.21548	1.28944	0.627655
Republic of Sakha (Yakutia)	42.7	0.158803	5.4286	59.9315	74.1722	9333.48	1.19048	8.47317	0.107119	0.430206
Kamchatka Territorry	54	0.394292	6.50672	19.5404	62.963	608.417	0	10	0.175102	0.173934
Primorsky Krai	46.8	6.3709	0.796148	5.2671	83.5769	1951.02	0.608273	3.49777	2.58288	0.117712
Khabarovsk region	50.6	0.931988	1.80119	16.7578	24.5232	507.446	0.914634	83.1	0.33291	0.204232
Amur region	44.5	1.14395	2.46904	9.46988	12.4481	62.9685	0.260417	15.4471	0.635258	0.222153
Magadan region	48.9	0.195409	1.53129	35.9046	46.0829	78200.3	0	0.002	0.129081	0.152328
Sakhalin region	63.3	3.19385	1.43517	269.151	97.3451	0	0.321543	227.309	1.58783	0.168525
Jewish Autonomous region	36.9	2.32809	0.524266	8.76633	82.7068	0	0	0.1627	0.950413	0.198412
Chukotka Autonomous region	18.6	0.0448351	3.71311	42.7287	250	0	1.19048	0	0.0382536	0.349828
